# Supplementary material for: 2-Methyl-6-(trifluoro­meth­yl)imidazo[1,2-a]pyridine-3-carbonitrile
Source: Acta Crystallogr Sect E Struct Rep Online. 2011 Feb 5;67(Pt 3):o573. doi: 10.1107/S1600536811003928 (PMC3052008; doi:10.1107/S1600536811003928)
Supplement: Supplementary file 2 [file e-67-0o573-Isup2.hkl]

# 
# h,k,l, Fc-squared, Fo-squared, sigma(Fo-squared) and status flag 
# 
data_I
_shelx_title ' gkn7m in P2(1)/c (R.T.)' 
_shelx_refln_list_code          4 
_shelx_F_calc_maximum      133.76 
_exptl_crystal_F_000       456.00 
_reflns_d_resolution_high  0.7142 
 
loop_ 
 _symmetry_equiv_pos_as_xyz 
 'x, y, z' 
 '-x, y+1/2, -z+1/2' 
 '-x, -y, -z' 
 'x, -y-1/2, z-1/2' 
 
_cell_length_a     5.6871 
_cell_length_b     8.5437 
_cell_length_c    20.5403 
_cell_angle_alpha  90.000 
_cell_angle_beta   96.653 
_cell_angle_gamma  90.000 
 
_shelx_F_squared_multiplier     1.000 
 
loop_ 
 _refln_index_h 
 _refln_index_k 
 _refln_index_l 
 _refln_F_squared_calc 
 _refln_F_squared_meas 
 _refln_F_squared_sigma 
 _refln_observed_status 
   1   0   0     3674.64     3274.64     55.02 o 
   2   0   0     3330.82     3022.86     36.91 o 
   3   0   0      534.80      530.12      7.73 o 
   4   0   0       99.41       92.21      3.09 o 
   5   0   0       46.12       48.26      3.85 o 
   6   0   0       53.98       50.88      4.87 o 
   7   0   0        0.03        1.55      1.88 o 
   1   1   0      529.64      475.02      3.65 o 
   2   1   0       55.41       64.48      1.15 o 
   3   1   0      616.61      631.00      5.26 o 
   4   1   0        1.51       -0.14      0.65 o 
   5   1   0       30.05       31.58      2.50 o 
   6   1   0       13.71       11.82      1.81 o 
   7   1   0       17.78       15.68      2.30 o 
   0   2   0    15109.43    13320.26    587.34 o 
   1   2   0     3012.61     3037.33     19.80 o 
   2   2   0       17.18       18.53      0.71 o 
   3   2   0      620.88      646.62      5.32 o 
   4   2   0      141.53      147.23      2.38 o 
   5   2   0        2.21        3.21      1.12 o 
   6   2   0       39.19       40.41      4.13 o 
   7   2   0       28.92       28.30      3.39 o 
   1   3   0      200.40      200.18      2.12 o 
   2   3   0      921.45      975.09      7.11 o 
   3   3   0       81.57       94.39      1.89 o 
   4   3   0      124.18      115.13      2.68 o 
   5   3   0       50.36       46.81      3.90 o 
   6   3   0        0.28        0.26      1.32 o 
   7   3   0        6.26        3.71      1.78 o 
   0   4   0      167.26      156.79      3.75 o 
   1   4   0      160.52      174.48      2.07 o 
   2   4   0       67.16       71.57      1.46 o 
   3   4   0        5.52        5.99      0.66 o 
   4   4   0        0.24        1.41      0.61 o 
   5   4   0        6.87        7.09      1.65 o 
   6   4   0       43.93       44.79      3.75 o 
   7   4   0        0.49        0.58      1.60 o 
   1   5   0      103.48      109.43      1.88 o 
   2   5   0        7.12        5.43      0.79 o 
   3   5   0        3.67        3.05      0.64 o 
   4   5   0       34.23       31.27      1.78 o 
   5   5   0        0.03        0.29      1.17 o 
   6   5   0        0.51        1.88      1.84 o 
   7   5   0        8.44        6.38      2.16 o 
   0   6   0      205.02      201.81      5.94 o 
   1   6   0      202.89      201.00      3.76 o 
   2   6   0       20.55       23.14      1.37 o 
   3   6   0       44.92       41.16      1.92 o 
   4   6   0       33.88       32.91      2.11 o 
   5   6   0       42.15       43.85      2.97 o 
   6   6   0        2.69        0.35      4.55 o 
   1   7   0        8.88       10.49      1.73 o 
   2   7   0       25.96       30.98      2.04 o 
   3   7   0       49.98       49.08      2.44 o 
   4   7   0        0.20       -0.26      0.82 o 
   5   7   0        0.00        0.46      1.14 o 
   6   7   0        5.63        5.72      2.50 o 
   0   8   0       43.44       45.24      5.82 o 
   1   8   0        4.57        3.30      1.64 o 
   2   8   0       13.32       10.72      1.93 o 
   3   8   0        4.35        5.30      2.81 o 
   4   8   0        0.79       -1.32      1.51 o 
   5   8   0        0.52        0.72      1.51 o 
   1   9   0       25.73       28.25      6.20 o 
   2   9   0       12.04       10.97      3.69 o 
   3   9   0        0.99        1.12      1.54 o 
   4   9   0        2.79        0.90      1.67 o 
   5   9   0        7.00        8.63      2.86 o 
   0  10   0        0.21        2.34      2.90 o 
   1  10   0        0.85        1.22      1.79 o 
   2  10   0        4.21        1.63      1.45 o 
   3  10   0        1.96        3.06      1.90 o 
   4  10   0        0.58        2.19      1.74 o 
   1  11   0       15.84       14.26      2.14 o 
   2  11   0        3.60        4.06      2.17 o 
   3  11   0        0.72        0.04      1.78 o 
  -7   1   1        4.02        4.35      1.48 o 
  -6   1   1       10.14       13.06      1.91 o 
  -5   1   1       50.02       45.23      2.96 o 
  -4   1   1       33.77       28.63      1.36 o 
  -3   1   1      162.70      178.57      2.18 o 
  -2   1   1     1118.52     1101.32      7.13 o 
  -1   1   1      615.17      602.39      4.24 o 
   0   1   1      108.13       91.76      3.92 o 
   1   1   1       94.71       77.14      1.16 o 
   2   1   1      303.27      295.47      3.10 o 
   3   1   1       17.76       18.90      0.82 o 
   4   1   1        9.86        7.90      0.89 o 
   5   1   1        0.18       -0.35      0.82 o 
   6   1   1        7.84        7.40      1.63 o 
   7   1   1        2.01        3.71      1.63 o 
  -7   2   1        1.58        2.95      1.72 o 
  -6   2   1        0.45       -0.28      1.02 o 
  -5   2   1       18.75       22.00      2.43 o 
  -4   2   1       30.96       35.78      1.17 o 
  -3   2   1        4.44        6.66      0.51 o 
  -2   2   1       46.29       41.23      0.83 o 
  -1   2   1     6008.84     5795.92     35.05 o 
   0   2   1     1527.33     1480.75     19.43 o 
   1   2   1     1936.56     1890.84     13.52 o 
   2   2   1      741.09      708.54      5.73 o 
   3   2   1      275.68      282.88      3.16 o 
   4   2   1        3.50        3.92      0.67 o 
   5   2   1       10.48        9.59      1.84 o 
   6   2   1       40.36       44.67      3.74 o 
   7   2   1       25.24       19.03      2.86 o 
  -7   3   1        0.17       -0.18      1.46 o 
  -6   3   1        0.27       -0.80      1.24 o 
  -5   3   1       36.37       40.13      4.05 o 
  -4   3   1        2.10        1.12      0.56 o 
  -3   3   1        4.49        7.81      0.63 o 
  -2   3   1      468.27      513.35      4.09 o 
  -1   3   1      185.72      195.25      2.06 o 
   0   3   1      619.55      633.35      6.41 o 
   1   3   1       23.66       20.59      0.73 o 
   2   3   1      527.49      569.02      5.03 o 
   3   3   1       69.41       61.68      1.47 o 
   4   3   1      215.30      219.06      3.82 o 
   5   3   1       36.66       38.17      3.25 o 
   6   3   1        6.19        9.20      1.94 o 
   7   3   1        6.08        3.33      1.89 o 
  -7   4   1       37.64       42.04      4.04 o 
  -6   4   1        4.10        3.37      2.13 o 
  -5   4   1       16.40       14.25      2.01 o 
  -4   4   1        4.53        3.02      1.01 o 
  -3   4   1      114.20      124.27      2.23 o 
  -2   4   1       69.37       72.35      1.42 o 
  -1   4   1       94.22       95.99      1.54 o 
   0   4   1      741.81      736.92      7.26 o 
   1   4   1      260.17      282.75      3.07 o 
   2   4   1       13.92       17.80      0.90 o 
   3   4   1        8.91       11.07      0.94 o 
   4   4   1       11.48       11.99      1.57 o 
   5   4   1        0.85        0.89      1.18 o 
   6   4   1        0.73        1.43      1.52 o 
   7   4   1        7.89        9.86      2.44 o 
  -7   5   1        0.03        0.10      2.12 o 
  -6   5   1        1.20       -1.51      1.66 o 
  -5   5   1        1.63        1.38      1.25 o 
  -4   5   1       32.05       35.11      1.85 o 
  -3   5   1        8.76        9.85      0.87 o 
  -2   5   1        8.07        8.82      0.74 o 
  -1   5   1       10.41       10.19      0.82 o 
   0   5   1      368.44      354.68      4.64 o 
   1   5   1        5.57        4.40      0.71 o 
   2   5   1      148.12      163.12      2.63 o 
   3   5   1      108.57      101.82      2.81 o 
   4   5   1      122.46      131.25      3.24 o 
   5   5   1        0.11        0.04      1.21 o 
   6   5   1        0.54        0.84      1.32 o 
   7   5   1        3.40        2.68      1.77 o 
  -6   6   1        3.89        3.36      2.44 o 
  -5   6   1        1.19        0.15      0.98 o 
  -4   6   1        2.71        1.21      0.82 o 
  -3   6   1       37.96       45.24      2.00 o 
  -2   6   1       45.67       47.36      1.69 o 
  -1   6   1       19.74       19.19      1.25 o 
   0   6   1        0.02        0.36      0.47 o 
   1   6   1      113.78      120.57      2.54 o 
   2   6   1        4.26        4.46      0.92 o 
   3   6   1        0.46        0.38      0.79 o 
   4   6   1        4.82        2.96      0.99 o 
   5   6   1        0.03        0.04      1.07 o 
   6   6   1       18.51       19.81      2.79 o 
  -6   7   1       10.56        9.89      4.36 o 
  -5   7   1        5.49        6.54      1.57 o 
  -4   7   1        6.17        6.54      1.27 o 
  -3   7   1       66.00       60.65      2.42 o 
  -2   7   1       15.05       16.32      1.55 o 
  -1   7   1       14.00       17.35      1.63 o 
   0   7   1       31.99       30.97      1.85 o 
   1   7   1       18.10       16.68      1.62 o 
   2   7   1       11.60       10.41      1.49 o 
   3   7   1        0.02        0.60      0.87 o 
   4   7   1       13.03       11.46      1.52 o 
   5   7   1        1.81        0.90      1.37 o 
   6   7   1        0.98        0.54      1.67 o 
  -5   8   1        0.06       -0.19      1.73 o 
  -4   8   1        0.61        0.23      1.58 o 
  -3   8   1        1.44        2.94      1.27 o 
  -2   8   1        0.36        0.73      0.84 o 
  -1   8   1        0.90        4.03      1.67 o 
   0   8   1      133.97      131.48      5.11 o 
   1   8   1        2.63        1.81      1.64 o 
   2   8   1       50.77       50.59      6.51 o 
   3   8   1        5.30        3.10      2.30 o 
   4   8   1       11.07       10.25      2.71 o 
   5   8   1        5.29        6.16      2.23 o 
  -5   9   1        4.40        5.34      2.26 o 
  -4   9   1        0.41        0.92      1.46 o 
  -3   9   1        5.17        5.72      1.97 o 
  -2   9   1       13.11       14.11      2.36 o 
  -1   9   1        8.31        2.37      1.65 o 
   0   9   1       25.64       28.92      3.71 o 
   1   9   1        0.82        2.59      1.71 o 
   2   9   1       69.14       62.96      7.70 o 
   3   9   1        2.98        2.02      1.61 o 
   4   9   1        0.06        1.16      1.68 o 
   5   9   1        3.13        2.63      2.07 o 
  -4  10   1        0.11       -0.68      1.63 o 
  -3  10   1        8.47        6.81      2.52 o 
  -2  10   1        0.28       -0.73      1.12 o 
  -1  10   1        7.86        5.27      1.71 o 
   0  10   1        0.24        1.68      1.27 o 
   1  10   1        0.92        0.55      1.22 o 
   2  10   1        0.02        0.22      1.28 o 
   3  10   1        0.14       -0.30      1.57 o 
   4  10   1        0.52        0.01      1.69 o 
  -3  11   1        1.38        0.90      1.85 o 
  -2  11   1        0.04        1.66      1.52 o 
  -1  11   1        0.02        1.44      1.42 o 
   0  11   1        3.74        2.75      1.67 o 
   1  11   1        1.53        2.77      1.63 o 
   2  11   1        0.52       -0.75      1.71 o 
   3  11   1        1.70        2.86      2.12 o 
  -7   0   2        1.73        3.11      2.05 o 
  -6   0   2        3.68        3.00      1.75 o 
  -5   0   2       78.03       84.35      4.67 o 
  -4   0   2       22.31       27.60      3.91 o 
  -3   0   2      221.31      225.42      4.89 o 
  -2   0   2        4.29        2.94      0.52 o 
  -1   0   2    13010.63    11152.44    157.48 o 
   1   0   2      614.84      490.89      8.06 o 
   2   0   2      209.01      206.26      4.16 o 
   3   0   2      441.80      403.03      7.41 o 
   4   0   2      247.21      275.50      6.33 o 
   5   0   2      159.02      173.33      5.34 o 
   6   0   2      244.74      264.09      9.35 o 
   7   0   2        0.01       -1.50      1.60 o 
  -7   1   2        5.65        5.01      1.60 o 
  -6   1   2       89.31       85.44      3.71 o 
  -5   1   2      147.85      139.83      5.01 o 
  -4   1   2      369.52      384.78      4.66 o 
  -3   1   2      714.01      735.16      6.02 o 
  -2   1   2      163.74      154.47      1.75 o 
  -1   1   2     4340.46     4073.34     26.23 o 
   0   1   2     1858.50     1686.94     16.76 o 
   1   1   2     3934.31     3552.57     28.45 o 
   2   1   2      836.46      778.31      6.51 o 
   3   1   2        0.39        0.21      0.30 o 
   4   1   2       63.76       69.67      2.37 o 
   5   1   2        6.35        2.28      0.85 o 
   6   1   2      103.08      115.23      4.88 o 
   7   1   2        1.52        1.67      1.58 o 
  -7   2   2       19.15       15.01      2.64 o 
  -6   2   2       11.55       10.77      1.77 o 
  -5   2   2        8.61        6.13      1.45 o 
  -4   2   2       29.47       32.19      1.17 o 
  -3   2   2       78.12       86.39      1.43 o 
  -2   2   2     1687.90     1760.85     10.60 o 
  -1   2   2    17890.96    16707.38    102.72 o 
   0   2   2       26.51       24.75      0.95 o 
   1   2   2     1749.74     1655.22     12.85 o 
   2   2   2       42.09       38.77      1.03 o 
   3   2   2      333.28      336.03      4.07 o 
   4   2   2       35.83       39.42      1.75 o 
   5   2   2       75.64       71.10      2.76 o 
   6   2   2       17.31       15.24      2.37 o 
   7   2   2        2.01        1.52      1.59 o 
  -7   3   2        0.57       -1.18      1.23 o 
  -6   3   2        0.47       -1.85      2.13 o 
  -5   3   2       36.25       39.72      3.98 o 
  -4   3   2       30.60       33.83      1.26 o 
  -3   3   2       73.83       80.33      1.45 o 
  -2   3   2      115.38      110.31      1.45 o 
  -1   3   2      297.42      304.92      2.67 o 
   0   3   2      114.81      112.56      1.82 o 
   1   3   2        5.80        4.70      0.46 o 
   2   3   2       20.29       20.26      0.96 o 
   3   3   2        9.70       13.16      1.35 o 
   4   3   2       58.84       61.64      2.11 o 
   5   3   2       16.32       18.81      1.94 o 
   6   3   2       60.01       57.28      3.98 o 
   7   3   2       10.02        5.63      2.11 o 
  -7   4   2        0.14        0.86      1.61 o 
  -6   4   2       20.63       20.80      7.41 o 
  -5   4   2       36.83       32.46      2.80 o 
  -4   4   2      168.27      188.09      3.40 o 
  -3   4   2       62.06       69.95      1.59 o 
  -2   4   2     2708.39     2848.85     18.97 o 
  -1   4   2      728.90      750.24      6.81 o 
   0   4   2      224.56      234.63      3.21 o 
   1   4   2      193.54      201.21      2.71 o 
   2   4   2      162.40      166.22      2.52 o 
   3   4   2      210.70      223.49      3.93 o 
   4   4   2        2.42        2.63      1.09 o 
   5   4   2        9.06        3.37      2.36 o 
   6   4   2        0.26        1.27      1.32 o 
   7   4   2        1.53        0.25      1.71 o 
  -7   5   2        9.25       10.81      2.90 o 
  -6   5   2        1.85        0.39      1.85 o 
  -5   5   2        5.07        3.02      1.46 o 
  -4   5   2       28.72       22.84      1.53 o 
  -3   5   2       16.45       16.40      1.03 o 
  -2   5   2       34.60       36.74      1.23 o 
  -1   5   2      166.39      166.31      2.85 o 
   0   5   2        9.31        8.53      0.86 o 
   1   5   2      275.23      279.32      4.50 o 
   2   5   2        6.31        8.38      0.81 o 
   3   5   2       48.32       50.26      2.03 o 
   4   5   2       18.77       19.17      2.20 o 
   5   5   2        0.28       -0.19      1.23 o 
   6   5   2        1.61        1.84      1.49 o 
   7   5   2        8.29        7.25      2.53 o 
  -6   6   2        0.24        0.17      1.80 o 
  -5   6   2        0.20        1.08      1.12 o 
  -4   6   2        7.42        6.90      1.70 o 
  -3   6   2       48.60       51.71      1.96 o 
  -2   6   2       24.36       27.30      1.39 o 
  -1   6   2      167.36      165.64      3.25 o 
   0   6   2        0.18        0.71      0.53 o 
   1   6   2       65.32       57.94      2.06 o 
   2   6   2       54.28       62.94      2.23 o 
   3   6   2       66.49       72.33      2.79 o 
   4   6   2       12.86       14.73      1.47 o 
   5   6   2       87.59       92.85      6.30 o 
   6   6   2        1.93        0.50      1.53 o 
  -6   7   2        5.59        5.42      3.60 o 
  -5   7   2        1.64        0.85      1.31 o 
  -4   7   2       10.23        7.46      1.62 o 
  -3   7   2       43.46       46.47      2.86 o 
  -2   7   2        0.48        1.70      0.93 o 
  -1   7   2        2.59        3.62      1.17 o 
   0   7   2        7.73        6.86      1.14 o 
   1   7   2       21.10       25.66      2.38 o 
   2   7   2       47.83       55.61      3.21 o 
   3   7   2       53.02       52.64      3.67 o 
   4   7   2        0.52       -0.91      1.02 o 
   5   7   2        0.41       -0.54      1.23 o 
   6   7   2        0.06       -3.08      3.08 o 
  -5   8   2        1.97        4.14      1.73 o 
  -4   8   2       18.83       18.96      3.53 o 
  -3   8   2       23.81       20.74      2.67 o 
  -2   8   2       28.30       25.71      2.25 o 
  -1   8   2       12.99       13.06      1.63 o 
   0   8   2       22.84       19.50      2.14 o 
   1   8   2        3.63        3.15      1.20 o 
   2   8   2        2.41        4.90      1.41 o 
   3   8   2       10.85       10.78      2.25 o 
   4   8   2        3.30        6.32      1.70 o 
   5   8   2        2.29        4.43      4.87 o 
  -5   9   2        0.67        0.76      1.82 o 
  -4   9   2        0.78       -0.50      1.64 o 
  -3   9   2        0.18       -0.13      1.33 o 
  -2   9   2       16.13       16.16      2.81 o 
  -1   9   2       18.72       14.59      2.20 o 
   0   9   2       10.69        8.44      2.34 o 
   1   9   2        8.62        7.82      1.66 o 
   2   9   2        1.39        1.73      1.39 o 
   3   9   2       18.75       19.75      4.75 o 
   4   9   2        8.83        5.67      2.11 o 
   5   9   2        9.05        8.88      2.54 o 
  -4  10   2        0.40        0.00      1.53 o 
  -3  10   2        4.04        3.97      2.86 o 
  -2  10   2        0.02       -1.17      1.17 o 
  -1  10   2       27.76       26.21      3.00 o 
   0  10   2       18.37       14.95      2.32 o 
   1  10   2        5.11        4.69      1.65 o 
   2  10   2        0.60        1.27      1.15 o 
   3  10   2        0.13        0.07      1.67 o 
   4  10   2        1.15        0.39      1.65 o 
  -3  11   2        0.07       -1.36      1.60 o 
  -2  11   2        1.59        1.09      1.61 o 
  -1  11   2        4.69        5.36      1.84 o 
   0  11   2        1.15        0.78      1.97 o 
   1  11   2       13.04       10.54      2.24 o 
   2  11   2        0.83        1.98      1.83 o 
  -7   1   3       14.40       14.74      2.20 o 
  -6   1   3        1.87        2.04      1.22 o 
  -5   1   3        9.69        9.84      1.71 o 
  -4   1   3       60.03       63.67      2.13 o 
  -3   1   3       37.95       42.21      0.91 o 
  -2   1   3      250.14      258.94      2.46 o 
  -1   1   3       99.16       85.70      1.12 o 
   0   1   3      111.51       95.01      1.67 o 
   1   1   3      368.31      372.65      4.08 o 
   2   1   3       20.80       21.78      0.84 o 
   3   1   3       51.11       51.74      1.53 o 
   4   1   3        1.78        2.02      0.68 o 
   5   1   3        9.67       10.25      1.34 o 
   6   1   3        5.54        4.57      1.64 o 
   7   1   3        0.17       -1.03      1.34 o 
  -7   2   3        4.55        3.72      1.48 o 
  -6   2   3        0.54        0.92      1.31 o 
  -5   2   3       17.86       15.42      2.09 o 
  -4   2   3        0.03        1.41      0.66 o 
  -3   2   3     1280.06     1315.36      8.56 o 
  -2   2   3       55.31       53.29      0.87 o 
  -1   2   3     5552.49     5364.18     29.35 o 
   0   2   3     1217.56     1159.33      9.51 o 
   1   2   3       14.01       16.42      0.77 o 
   2   2   3        6.95        5.48      0.56 o 
   3   2   3       27.55       31.32      1.13 o 
   4   2   3        7.48        7.41      1.04 o 
   5   2   3       74.84       75.27      3.76 o 
   6   2   3        1.74        1.21      1.40 o 
   7   2   3       22.79       24.89      3.22 o 
  -7   3   3        0.29        1.20      1.58 o 
  -6   3   3        0.41       -0.84      1.38 o 
  -5   3   3       40.22       40.63      3.08 o 
  -4   3   3        5.57        4.71      0.64 o 
  -3   3   3       30.72       28.06      0.84 o 
  -2   3   3        4.01        4.12      0.37 o 
  -1   3   3      559.27      559.50      4.32 o 
   0   3   3      568.99      542.94      5.41 o 
   1   3   3      439.21      450.83      4.05 o 
   2   3   3      531.96      544.36      5.61 o 
   3   3   3      119.30      133.58      2.81 o 
   4   3   3       11.06       13.15      1.33 o 
   5   3   3       17.93       16.26      1.91 o 
   6   3   3       12.78       11.72      2.18 o 
   7   3   3        0.66       -0.51      1.53 o 
  -7   4   3        6.65        4.62      1.88 o 
  -6   4   3        0.01       -0.85      1.40 o 
  -5   4   3        8.68        4.17      1.33 o 
  -4   4   3       11.04       14.00      1.16 o 
  -3   4   3        0.00        0.39      0.39 o 
  -2   4   3     1189.38     1227.32      8.37 o 
  -1   4   3      323.89      325.67      3.35 o 
   0   4   3       10.66       10.57      0.70 o 
   1   4   3      208.80      202.83      2.73 o 
   2   4   3       19.55       16.22      0.87 o 
   3   4   3       11.61       11.96      1.09 o 
   4   4   3      112.32      127.05      3.82 o 
   5   4   3        0.90        0.56      1.08 o 
   6   4   3        2.90        1.60      1.51 o 
   7   4   3        1.47       -0.18      1.69 o 
  -7   5   3        7.31        1.23      2.12 o 
  -6   5   3        1.53        1.98      1.90 o 
  -5   5   3        2.35        1.37      0.96 o 
  -4   5   3       98.29       96.46      2.52 o 
  -3   5   3       25.40       21.28      1.23 o 
  -2   5   3        5.89        4.55      0.54 o 
  -1   5   3       25.05       25.77      1.09 o 
   0   5   3       69.76       65.27      1.89 o 
   1   5   3      523.67      535.93      6.97 o 
   2   5   3       20.03       19.92      1.08 o 
   3   5   3      227.88      234.27      4.31 o 
   4   5   3       17.14       16.79      1.68 o 
   5   5   3        0.13       -1.08      1.08 o 
   6   5   3        1.62        0.65      1.50 o 
   7   5   3        3.28        0.83      1.83 o 
  -6   6   3        0.51       -0.34      1.82 o 
  -5   6   3        0.57        0.61      1.11 o 
  -4   6   3       26.54       33.12      3.23 o 
  -3   6   3       50.95       50.16      2.02 o 
  -2   6   3       70.46       69.20      1.85 o 
  -1   6   3       13.42       13.12      0.99 o 
   0   6   3       44.92       45.93      2.00 o 
   1   6   3       40.26       45.08      1.87 o 
   2   6   3        1.70        2.52      0.65 o 
   3   6   3        1.23        2.51      0.87 o 
   4   6   3        1.66        0.73      0.99 o 
   5   6   3        4.82        2.21      1.07 o 
   6   6   3        1.97        2.53      1.72 o 
  -6   7   3        0.82        2.02      2.09 o 
  -5   7   3        0.02       -0.18      1.20 o 
  -4   7   3        2.10        1.23      1.20 o 
  -3   7   3       36.97       34.30      2.50 o 
  -2   7   3      102.10       99.79      3.32 o 
  -1   7   3      183.27      186.11      4.27 o 
   0   7   3      165.08      158.68      3.81 o 
   1   7   3       19.98       20.95      1.83 o 
   2   7   3        9.82       11.04      1.27 o 
   3   7   3       13.23       11.19      1.74 o 
   4   7   3        6.20        5.85      1.99 o 
   5   7   3        0.00       -1.27      1.27 o 
   6   7   3        1.15       -2.99      2.99 o 
  -5   8   3        0.16        0.10      1.35 o 
  -4   8   3        7.52        6.79      2.31 o 
  -3   8   3        0.32        0.39      0.91 o 
  -2   8   3       12.78       10.87      2.02 o 
  -1   8   3       23.84       23.73      1.98 o 
   0   8   3        4.19        5.57      1.34 o 
   1   8   3        1.33        2.36      0.99 o 
   2   8   3        0.37        1.31      1.03 o 
   3   8   3        4.76        5.88      2.86 o 
   4   8   3       27.71       30.62      3.05 o 
   5   8   3        8.32        9.35      2.17 o 
  -5   9   3        0.05        0.61      1.74 o 
  -4   9   3        1.21        0.09      1.48 o 
  -3   9   3        1.93        1.96      1.58 o 
  -2   9   3        1.99       -0.34      1.18 o 
  -1   9   3        7.80        6.70      1.67 o 
   0   9   3       43.34       39.98      3.34 o 
   1   9   3        2.27        2.98      1.31 o 
   2   9   3        3.27        1.37      1.36 o 
   3   9   3        0.26       -1.77      1.77 o 
   4   9   3        1.84        2.46      2.00 o 
   5   9   3        1.57        2.23      2.17 o 
  -4  10   3        3.78       -0.20      1.80 o 
  -3  10   3        5.02        4.34      2.17 o 
  -2  10   3        5.12        4.78      2.21 o 
  -1  10   3        2.54        0.54      1.32 o 
   0  10   3       25.20       24.97      2.88 o 
   1  10   3        5.00        3.10      1.53 o 
   2  10   3       16.46       11.20      4.00 o 
   3  10   3       14.49       13.67      4.43 o 
   4  10   3        0.69        3.58      2.07 o 
  -3  11   3        0.03        3.64      2.26 o 
  -2  11   3        1.08        0.65      1.37 o 
  -1  11   3        0.02        0.49      1.45 o 
   0  11   3       11.03        6.73      1.95 o 
   1  11   3       15.41       16.53      2.55 o 
   2  11   3        1.06        1.72      2.89 o 
  -7   0   4       18.50       16.43      3.23 o 
  -6   0   4        1.56        0.91      1.82 o 
  -5   0   4        0.02        2.56      2.32 o 
  -4   0   4      344.31      369.49      5.79 o 
  -3   0   4      141.97      146.46      2.14 o 
  -2   0   4      973.32      930.06     11.38 o 
  -1   0   4     4117.79     3793.31     55.74 o 
   0   0   4     1169.73     1114.84     23.71 o 
   1   0   4     3790.51     3470.56     70.56 o 
   2   0   4      583.53      541.69     10.62 o 
   3   0   4      111.47      129.76      3.73 o 
   4   0   4        4.19        3.80      1.37 o 
   5   0   4      201.07      206.09      6.06 o 
   6   0   4       87.68       94.50      7.68 o 
   7   0   4        1.50        2.04      2.96 o 
  -7   1   4        9.24        7.31      1.79 o 
  -6   1   4       46.71       44.99      3.24 o 
  -5   1   4        5.68        4.76      1.43 o 
  -4   1   4       79.90       89.03      1.65 o 
  -3   1   4        0.88        2.17      0.32 o 
  -2   1   4      293.68      275.82      2.37 o 
  -1   1   4       90.22       86.74      1.08 o 
   0   1   4     4005.63     3687.82     36.02 o 
   1   1   4     3513.00     3218.92     34.53 o 
   2   1   4        9.65       10.96      0.66 o 
   3   1   4       22.29       21.64      1.27 o 
   4   1   4        0.05        3.66      1.73 o 
   5   1   4      342.94      365.70      6.58 o 
   6   1   4       42.21       46.00      3.84 o 
   7   1   4        0.27        0.00      1.88 o 
  -7   2   4        7.29        5.54      1.64 o 
  -6   2   4       50.00       51.89      4.09 o 
  -5   2   4       51.34       48.91      3.33 o 
  -4   2   4        7.66        6.01      0.68 o 
  -3   2   4      113.09      119.57      1.65 o 
  -2   2   4      300.73      296.03      2.42 o 
  -1   2   4     2080.56     2012.81     12.09 o 
   0   2   4      481.04      447.42      4.14 o 
   1   2   4      100.71      104.90      1.69 o 
   2   2   4      183.95      190.62      2.58 o 
   3   2   4      183.67      204.63      3.18 o 
   4   2   4      120.24      125.85      3.37 o 
   5   2   4      135.10      130.09      3.96 o 
   6   2   4        6.38        6.32      1.86 o 
   7   2   4       11.11       10.83      2.48 o 
  -7   3   4       17.03       15.26      3.12 o 
  -6   3   4        6.28        7.90      1.83 o 
  -5   3   4        7.20        7.74      1.63 o 
  -4   3   4        7.18        6.53      0.75 o 
  -3   3   4      134.83      160.30      1.89 o 
  -2   3   4       14.15       18.08      0.71 o 
  -1   3   4       72.19       65.15      1.07 o 
   0   3   4       68.49       69.49      1.49 o 
   1   3   4        0.72       -0.05      0.30 o 
   2   3   4        2.25        3.25      0.54 o 
   3   3   4        0.14        0.36      0.48 o 
   4   3   4        3.34        9.25      1.15 o 
   5   3   4       77.86       77.38      3.32 o 
   6   3   4        1.50        2.25      1.63 o 
   7   3   4        3.05        2.02      1.69 o 
  -7   4   4        2.48        2.27      2.06 o 
  -6   4   4        3.41        0.90      1.65 o 
  -5   4   4       10.64        7.97      2.23 o 
  -4   4   4      149.38      148.36      2.80 o 
  -3   4   4      196.09      223.56      2.63 o 
  -2   4   4     2251.59     2324.30     15.07 o 
  -1   4   4      413.25      397.08      3.54 o 
   0   4   4      302.84      311.45      4.00 o 
   1   4   4       70.49       66.48      1.47 o 
   2   4   4       13.79       15.27      1.57 o 
   3   4   4       15.82       16.67      1.29 o 
   4   4   4      388.60      394.58      6.82 o 
   5   4   4        1.67        2.34      1.80 o 
   6   4   4       44.33       50.28      4.06 o 
   7   4   4       19.15       22.48      3.17 o 
  -7   5   4        4.99        0.37      3.60 o 
  -6   5   4        6.93        7.20      4.26 o 
  -5   5   4        0.33        1.31      0.97 o 
  -4   5   4       33.87       32.52      1.89 o 
  -3   5   4       88.41       83.29      1.87 o 
  -2   5   4        7.21        4.94      0.72 o 
  -1   5   4      114.57      118.05      2.06 o 
   0   5   4      103.25      105.07      2.60 o 
   1   5   4      195.37      192.22      3.17 o 
   2   5   4       36.90       42.98      1.60 o 
   3   5   4       10.11        9.63      1.12 o 
   4   5   4       40.20       43.97      2.74 o 
   5   5   4        4.59        4.96      1.53 o 
   6   5   4        0.10       -0.97      1.37 o 
  -6   6   4        0.48        1.56      1.53 o 
  -5   6   4       29.19       28.38      2.42 o 
  -4   6   4        0.04        0.11      1.02 o 
  -3   6   4      509.83      530.18      6.74 o 
  -2   6   4      201.15      216.67      3.37 o 
  -1   6   4       40.12       43.30      1.60 o 
   0   6   4       45.79       51.40      1.98 o 
   1   6   4        4.97        5.02      0.88 o 
   2   6   4        6.62        7.09      0.88 o 
   3   6   4       15.33       15.40      1.88 o 
   4   6   4        3.47        3.99      1.45 o 
   5   6   4       15.21       18.12      2.58 o 
   6   6   4        1.05        1.68      1.81 o 
  -6   7   4        0.13       -0.18      1.62 o 
  -5   7   4        0.46        1.63      1.33 o 
  -4   7   4        0.79       -0.33      1.48 o 
  -3   7   4        5.55        4.44      1.14 o 
  -2   7   4       13.52       16.91      1.52 o 
  -1   7   4       64.77       67.15      2.54 o 
   0   7   4        6.84        6.17      1.16 o 
   1   7   4      127.72      123.83      3.29 o 
   2   7   4      126.86      124.51      3.72 o 
   3   7   4       47.69       45.22      3.31 o 
   4   7   4       24.95       22.16      3.29 o 
   5   7   4        0.77        0.85      1.42 o 
   6   7   4        0.59       -3.02      3.02 o 
  -5   8   4        5.17        5.94      2.26 o 
  -4   8   4        3.48        5.05      1.54 o 
  -3   8   4        4.38        3.57      1.26 o 
  -2   8   4       69.14       75.69      3.02 o 
  -1   8   4       37.44       39.19      2.52 o 
   0   8   4        4.34        2.39      1.13 o 
   1   8   4        6.95        5.59      1.89 o 
   2   8   4       42.98       42.32      2.64 o 
   3   8   4        0.46       -0.24      1.18 o 
   4   8   4       10.08       14.14      2.86 o 
   5   8   4        4.76        3.94      2.37 o 
  -5   9   4        2.72        3.14      2.05 o 
  -4   9   4        0.01        0.01      2.06 o 
  -3   9   4        1.16        2.34      1.62 o 
  -2   9   4       16.16       14.19      2.19 o 
  -1   9   4       24.74       19.60      2.47 o 
   0   9   4       10.05        5.44      1.61 o 
   1   9   4        1.58        1.12      1.21 o 
   2   9   4       41.18       38.58      7.37 o 
   3   9   4        5.83        1.39      2.38 o 
   4   9   4        3.31        2.80      1.85 o 
  -4  10   4        0.39        1.77      1.86 o 
  -3  10   4        0.84        1.22      1.69 o 
  -2  10   4        0.67        0.14      1.13 o 
  -1  10   4       82.92       89.56      7.94 o 
   0  10   4       30.42       30.18      5.02 o 
   1  10   4        2.80        2.48      1.34 o 
   2  10   4        0.29        0.84      2.49 o 
   3  10   4        0.10        1.00      2.54 o 
   4  10   4        2.51        0.79      2.02 o 
  -3  11   4        0.21        0.73      2.34 o 
  -2  11   4        1.75        1.30      1.56 o 
  -1  11   4        7.13        5.43      1.84 o 
   0  11   4        3.32        1.78      1.47 o 
   1  11   4        1.60        0.59      1.36 o 
   2  11   4        5.29        3.42      3.00 o 
  -7   1   5        3.21        2.24      1.45 o 
  -6   1   5       30.24       26.83      3.01 o 
  -5   1   5       11.84       11.22      1.87 o 
  -4   1   5       30.76       33.25      1.44 o 
  -3   1   5      150.12      134.60      1.83 o 
  -2   1   5      823.84      820.59      5.96 o 
  -1   1   5      309.68      292.44      2.81 o 
   0   1   5      145.41      141.05      1.84 o 
   1   1   5     1888.38     1826.26     19.01 o 
   2   1   5       21.95       22.41      0.99 o 
   3   1   5       51.92       44.36      1.56 o 
   4   1   5      191.69      203.67      4.88 o 
   5   1   5        7.34        7.55      1.23 o 
   6   1   5        3.47        2.93      1.84 o 
   7   1   5        0.12       -1.90      1.90 o 
  -7   2   5        0.61        0.79      1.54 o 
  -6   2   5        0.17        1.30      1.31 o 
  -5   2   5       92.24       89.39      4.03 o 
  -4   2   5        8.85        7.61      0.77 o 
  -3   2   5        6.50        6.37      0.45 o 
  -2   2   5       79.49       80.05      1.23 o 
  -1   2   5      243.43      217.13      2.20 o 
   0   2   5        0.77        0.80      0.32 o 
   1   2   5       48.22       41.71      1.13 o 
   2   2   5       24.05       22.45      0.96 o 
   3   2   5       33.05       37.71      1.35 o 
   4   2   5       89.01       87.42      3.12 o 
   5   2   5      163.11      165.84      4.32 o 
   6   2   5       28.44       28.42      3.10 o 
   7   2   5       19.22       23.19      3.97 o 
  -7   3   5        1.72        1.66      1.93 o 
  -6   3   5        4.81        1.73      1.34 o 
  -5   3   5      205.61      203.20      7.27 o 
  -4   3   5      116.08      121.33      3.18 o 
  -3   3   5       43.57       41.47      0.96 o 
  -2   3   5      818.93      852.27      5.81 o 
  -1   3   5       45.96       43.57      1.03 o 
   0   3   5      108.10      115.62      2.00 o 
   1   3   5       83.07       80.35      1.32 o 
   2   3   5       50.47       47.64      1.38 o 
   3   3   5       20.00       19.76      1.19 o 
   4   3   5       40.18       40.90      2.09 o 
   5   3   5       70.20       67.72      3.63 o 
   6   3   5        0.32        1.15      1.44 o 
   7   3   5        0.53        0.45      1.69 o 
  -7   4   5        0.05        0.13      1.83 o 
  -6   4   5        5.10        3.93      4.57 o 
  -5   4   5        1.97        1.60      1.09 o 
  -4   4   5       11.62       15.59      1.21 o 
  -3   4   5      203.54      218.28      2.61 o 
  -2   4   5      941.13      963.04      7.28 o 
  -1   4   5      415.09      443.92      4.24 o 
   0   4   5      752.93      755.42     10.07 o 
   1   4   5      194.15      199.20      2.72 o 
   2   4   5      661.92      700.10      7.20 o 
   3   4   5        5.34        5.75      0.80 o 
   4   4   5       41.53       40.39      2.28 o 
   5   4   5        4.11        7.06      1.55 o 
   6   4   5        0.00        0.02      1.66 o 
   7   4   5        0.17        0.80      1.75 o 
  -7   5   5        0.05       -1.81      1.81 o 
  -6   5   5        2.94        0.95      1.95 o 
  -5   5   5       13.80       13.23      1.89 o 
  -4   5   5       28.50       27.99      2.54 o 
  -3   5   5        1.90        1.48      0.61 o 
  -2   5   5      602.11      608.80      6.11 o 
  -1   5   5       14.78       16.87      1.09 o 
   0   5   5        0.17       -0.28      0.59 o 
   1   5   5      239.82      254.93      3.74 o 
   2   5   5        0.26        0.89      0.49 o 
   3   5   5       42.03       45.37      2.11 o 
   4   5   5       16.99       20.66      2.09 o 
   5   5   5        8.69        8.59      1.96 o 
   6   5   5        3.97        3.07      1.72 o 
  -6   6   5        4.04        3.58      1.96 o 
  -5   6   5        1.02        0.76      1.35 o 
  -4   6   5       38.54       36.07      2.75 o 
  -3   6   5      164.31      169.43      3.52 o 
  -2   6   5      100.26       99.67      2.60 o 
  -1   6   5       24.28       24.05      1.40 o 
   0   6   5       26.93       28.06      1.78 o 
   1   6   5       35.61       34.11      1.86 o 
   2   6   5       90.73       97.59      3.11 o 
   3   6   5       16.29       16.50      1.83 o 
   4   6   5        1.76        1.13      1.04 o 
   5   6   5        8.62        6.71      1.57 o 
   6   6   5        0.46       -1.97      1.97 o 
  -6   7   5        3.39        2.23      1.80 o 
  -5   7   5        6.20        9.48      2.25 o 
  -4   7   5        1.76        1.13      1.22 o 
  -3   7   5        6.15        5.27      1.49 o 
  -2   7   5       14.06       11.09      1.32 o 
  -1   7   5       28.85       32.34      3.09 o 
   0   7   5       12.54       11.07      1.30 o 
   1   7   5        1.89        4.23      0.90 o 
   2   7   5        6.64        7.90      1.26 o 
   3   7   5        0.70        1.27      1.93 o 
   4   7   5        1.64        3.07      2.18 o 
   5   7   5        1.60        3.08      1.70 o 
   6   7   5       13.52       15.14      5.17 o 
  -5   8   5        0.15        1.45      1.36 o 
  -4   8   5       53.89       49.84      4.04 o 
  -3   8   5       38.68       49.50      3.45 o 
  -2   8   5       26.66       31.52      3.29 o 
  -1   8   5      196.01      195.37      4.75 o 
   0   8   5        0.56        0.58      0.82 o 
   1   8   5       49.80       51.37      3.27 o 
   2   8   5        0.02        0.21      0.77 o 
   3   8   5        7.09        9.11      2.21 o 
   4   8   5        1.70        1.90      1.73 o 
   5   8   5        0.01        1.07      1.51 o 
  -5   9   5        2.07        2.87      2.56 o 
  -4   9   5        0.26       -0.49      1.24 o 
  -3   9   5        1.71        1.34      1.18 o 
  -2   9   5        0.00        0.03      0.91 o 
  -1   9   5        1.69        1.70      1.49 o 
   0   9   5        8.10        9.32      1.94 o 
   1   9   5       23.99       23.62      2.21 o 
   2   9   5        5.24        5.24      4.19 o 
   3   9   5        0.18        4.14      1.72 o 
   4   9   5        0.21        2.50      2.71 o 
  -4  10   5        1.05       -0.09      1.73 o 
  -3  10   5        2.33        0.97      1.74 o 
  -2  10   5        3.48        4.72      1.68 o 
  -1  10   5       12.40       10.93      3.09 o 
   0  10   5       19.96       20.00      2.65 o 
   1  10   5        0.13        0.52      1.19 o 
   2  10   5        8.41        8.01      3.48 o 
   3  10   5        8.88        3.33      2.94 o 
  -2  11   5        2.23        1.43      1.58 o 
  -1  11   5        0.21        0.48      1.33 o 
   0  11   5        8.54        7.07      2.03 o 
   1  11   5        7.66        9.84      2.17 o 
   2  11   5        0.00        1.09      2.64 o 
  -7   0   6        8.81        9.77      2.65 o 
  -6   0   6      116.26      123.90      6.36 o 
  -5   0   6        3.97        3.78      2.29 o 
  -4   0   6      434.01      420.61      7.73 o 
  -3   0   6      329.27      361.44      7.94 o 
  -2   0   6      767.70      724.65     10.01 o 
  -1   0   6      293.71      298.07      4.66 o 
   0   0   6     1421.58     1382.05     19.36 o 
   1   0   6      345.49      291.85      5.21 o 
   2   0   6     5156.42     5124.62     78.05 o 
   3   0   6        4.37       10.37      3.34 o 
   4   0   6        3.28        4.43      1.37 o 
   5   0   6      209.00      222.66      7.91 o 
   6   0   6        2.01        2.02      2.63 o 
   7   0   6        2.20        0.91      3.16 o 
  -7   1   6        0.01        0.32      1.44 o 
  -6   1   6       19.63       18.81      3.35 o 
  -5   1   6        0.70        1.27      1.19 o 
  -4   1   6        0.14        1.34      1.16 o 
  -3   1   6      389.82      372.91      3.63 o 
  -2   1   6      206.62      192.31      2.02 o 
  -1   1   6       13.91       12.46      0.53 o 
   0   1   6      740.26      597.64      5.74 o 
   1   1   6     4127.32     4003.32     36.95 o 
   2   1   6       90.45       91.01      2.55 o 
   3   1   6       14.45       15.81      1.25 o 
   4   1   6      238.19      232.12      5.37 o 
   5   1   6       87.39       91.83      3.54 o 
   6   1   6        0.00       -0.90      1.80 o 
   7   1   6        0.57       -0.64      2.17 o 
  -7   2   6        0.08       -0.48      1.09 o 
  -6   2   6        6.86        6.52      1.77 o 
  -5   2   6        0.20        0.83      1.13 o 
  -4   2   6      111.53      120.33      2.19 o 
  -3   2   6      237.94      238.54      2.42 o 
  -2   2   6       28.84       32.17      0.88 o 
  -1   2   6       37.86       40.22      1.01 o 
   0   2   6      913.60      912.58      8.24 o 
   1   2   6      970.43      954.81      8.90 o 
   2   2   6      258.28      283.72      4.35 o 
   3   2   6      648.70      665.85      8.46 o 
   4   2   6      106.46      109.99      3.49 o 
   5   2   6       14.37       17.07      3.57 o 
   6   2   6        6.15        4.36      2.13 o 
   7   2   6       18.48       13.98      3.36 o 
  -7   3   6       12.80        8.26      2.21 o 
  -6   3   6        0.91        0.48      1.29 o 
  -5   3   6        0.07        0.47      1.13 o 
  -4   3   6       28.10       24.61      1.43 o 
  -3   3   6      110.31      113.82      1.68 o 
  -2   3   6       14.02       16.43      0.85 o 
  -1   3   6       41.54       37.60      1.00 o 
   0   3   6      432.57      422.56      4.64 o 
   1   3   6      135.38      140.30      2.60 o 
   2   3   6        9.86        6.70      0.97 o 
   3   3   6       99.53      101.14      2.93 o 
   4   3   6      335.14      338.01      5.74 o 
   5   3   6        2.65        1.98      1.75 o 
   6   3   6        4.59        4.79      1.80 o 
   7   3   6        0.01       -2.08      2.08 o 
  -7   4   6        4.70        6.88      2.64 o 
  -6   4   6        7.28        3.09      1.91 o 
  -5   4   6        1.44        3.75      2.17 o 
  -4   4   6       64.05       62.30      2.11 o 
  -3   4   6       20.29       24.21      0.96 o 
  -2   4   6      203.11      208.18      2.51 o 
  -1   4   6       80.57       86.46      1.65 o 
   0   4   6       20.36       23.39      1.32 o 
   1   4   6       74.23       75.20      1.79 o 
   2   4   6       37.68       37.88      1.50 o 
   3   4   6      202.88      209.09      5.00 o 
   4   4   6      301.68      314.65      5.69 o 
   5   4   6        0.13       -0.64      1.07 o 
   6   4   6       64.61       74.52      7.66 o 
   7   4   6       13.66       10.31      2.57 o 
  -7   5   6        0.54       -3.55      3.94 o 
  -6   5   6        4.72        3.41      1.51 o 
  -5   5   6        8.78        7.37      1.56 o 
  -4   5   6       61.19       58.83      2.35 o 
  -3   5   6      167.58      158.86      3.12 o 
  -2   5   6       92.12       98.60      1.98 o 
  -1   5   6       34.50       36.13      1.11 o 
   0   5   6      138.79      142.98      3.15 o 
   1   5   6      141.27      159.97      2.93 o 
   2   5   6       33.43       34.06      1.45 o 
   3   5   6      126.13      123.70      3.65 o 
   4   5   6       80.82       82.27      3.46 o 
   5   5   6       10.83       10.89      2.16 o 
   6   5   6        0.23       -0.54      1.52 o 
  -6   6   6        0.56        0.51      1.44 o 
  -5   6   6       32.66       26.43      6.38 o 
  -4   6   6       25.32       21.47      3.59 o 
  -3   6   6      625.36      645.48      9.60 o 
  -2   6   6      237.62      219.24      3.87 o 
  -1   6   6        0.03        0.56      0.45 o 
   0   6   6       78.39       79.39      2.66 o 
   1   6   6        6.55        7.10      1.07 o 
   2   6   6       27.55       26.46      1.97 o 
   3   6   6       38.65       34.68      2.70 o 
   4   6   6        6.25        7.76      2.29 o 
   5   6   6       11.85       11.04      2.49 o 
   6   6   6       14.79        9.89      4.79 o 
  -6   7   6        0.04       -0.50      1.68 o 
  -5   7   6        0.29        0.73      1.34 o 
  -4   7   6        4.65        4.40      1.44 o 
  -3   7   6       60.04       61.75      2.92 o 
  -2   7   6        0.07        0.92      0.71 o 
  -1   7   6        6.76        6.31      1.07 o 
   0   7   6       30.81       30.17      2.28 o 
   1   7   6        9.41       10.04      1.32 o 
   2   7   6       20.15       21.09      2.30 o 
   3   7   6       60.95       65.01      5.11 o 
   4   7   6       10.15       10.59      6.21 o 
   5   7   6        0.00        2.10      1.92 o 
  -5   8   6       12.07        8.82      2.13 o 
  -4   8   6       36.03       31.42      4.82 o 
  -3   8   6       20.42       17.94      2.26 o 
  -2   8   6       73.87       72.36      3.09 o 
  -1   8   6       63.14       64.96      2.74 o 
   0   8   6        7.05        4.66      1.13 o 
   1   8   6        2.01        1.32      0.85 o 
   2   8   6       11.10        9.50      1.78 o 
   3   8   6        0.72        1.63      2.54 o 
   4   8   6        0.11        2.62      1.74 o 
   5   8   6        2.90        1.72      1.82 o 
  -5   9   6        2.61       -0.62      1.44 o 
  -4   9   6        1.37        1.79      1.49 o 
  -3   9   6        1.08        1.63      1.13 o 
  -2   9   6        7.98        7.58      1.61 o 
  -1   9   6       89.38       87.53      3.65 o 
   0   9   6       46.51       49.73      3.21 o 
   1   9   6       50.19       49.53      2.94 o 
   2   9   6        7.67       11.48      2.36 o 
   3   9   6        1.63        4.93      3.07 o 
   4   9   6        2.21        1.70      3.40 o 
  -4  10   6        9.44        8.89      2.58 o 
  -3  10   6        3.94        3.64      1.99 o 
  -2  10   6        0.14        0.49      1.31 o 
  -1  10   6        8.31        8.66      2.05 o 
   0  10   6        4.32        4.23      1.49 o 
   1  10   6        9.91       10.39      1.99 o 
   2  10   6        1.14        0.27      2.27 o 
   3  10   6        6.11        5.52      3.25 o 
  -2  11   6        4.76        5.59      1.80 o 
  -1  11   6       10.52        7.87      2.07 o 
   0  11   6       14.55       11.04      2.27 o 
   1  11   6       22.46       20.81      2.70 o 
   2  11   6        5.61        4.13      3.22 o 
  -7   1   7        1.67        3.27      1.48 o 
  -6   1   7       22.17       21.66      2.85 o 
  -5   1   7        6.48        3.88      1.75 o 
  -4   1   7       23.89       29.58      2.76 o 
  -3   1   7       72.37       72.95      1.68 o 
  -2   1   7       90.48       89.03      1.39 o 
  -1   1   7      595.18      572.37      5.36 o 
   0   1   7      553.68      520.20      4.97 o 
   1   1   7       40.05       44.82      1.16 o 
   2   1   7        3.88        3.01      0.86 o 
   3   1   7        1.48        2.66      0.93 o 
   4   1   7       99.63       98.34      5.14 o 
   5   1   7       20.48       20.75      2.12 o 
   6   1   7        1.86       -0.74      1.96 o 
   7   1   7        0.36       -1.94      2.15 o 
  -7   2   7        0.01        1.83      1.54 o 
  -6   2   7        4.68        2.60      1.37 o 
  -5   2   7       40.29       41.46      5.29 o 
  -4   2   7       39.44       32.62      1.53 o 
  -3   2   7        8.91        8.28      0.50 o 
  -2   2   7       46.62       43.38      1.19 o 
  -1   2   7       43.08       41.17      1.01 o 
   0   2   7       29.21       31.15      0.85 o 
   1   2   7     1713.03     1795.40     15.65 o 
   2   2   7      106.77      116.31      3.01 o 
   3   2   7      305.59      328.69      5.54 o 
   4   2   7       80.83       85.30      4.26 o 
   5   2   7       88.86       95.72      6.52 o 
   6   2   7       18.61       13.89      3.03 o 
   7   2   7        1.74        3.17      2.54 o 
  -7   3   7        2.48        3.14      1.62 o 
  -6   3   7        2.75        0.80      1.44 o 
  -5   3   7       32.72       35.32      2.27 o 
  -4   3   7       55.47       51.11      2.45 o 
  -3   3   7      587.41      601.54      5.12 o 
  -2   3   7      101.02      109.29      1.61 o 
  -1   3   7      811.98      837.20      8.16 o 
   0   3   7      192.71      216.38      3.91 o 
   1   3   7       67.13       75.44      1.83 o 
   2   3   7       38.78       38.51      2.69 o 
   3   3   7      121.06      118.12      2.90 o 
   4   3   7      200.29      189.91      4.14 o 
   5   3   7        2.67        0.95      1.15 o 
   6   3   7        0.46       -1.07      1.79 o 
   7   3   7        0.04       -2.04      2.04 o 
  -7   4   7        0.16       -1.17      1.90 o 
  -6   4   7       27.81       29.54      3.18 o 
  -5   4   7       30.07       27.95      2.24 o 
  -4   4   7       16.10       16.52      1.62 o 
  -3   4   7       86.43       89.82      1.68 o 
  -2   4   7       19.12       18.67      0.86 o 
  -1   4   7      124.17      135.21      2.26 o 
   0   4   7       62.71       61.41      1.86 o 
   1   4   7      630.20      632.29      8.02 o 
   2   4   7        0.36        1.53      0.53 o 
   3   4   7      216.17      206.05      4.76 o 
   4   4   7        7.34        5.72      1.29 o 
   5   4   7       10.18        8.31      2.90 o 
   6   4   7        5.26        7.08      2.07 o 
  -7   5   7        6.46        3.23      4.02 o 
  -6   5   7       15.93       16.80      2.30 o 
  -5   5   7        1.01       -0.10      0.99 o 
  -4   5   7        0.18        0.60      1.01 o 
  -3   5   7        0.49        0.47      0.48 o 
  -2   5   7        0.18       -0.30      0.45 o 
  -1   5   7       19.47       16.71      0.97 o 
   0   5   7      212.36      217.15      4.57 o 
   1   5   7       76.76       82.82      2.51 o 
   2   5   7        8.74        9.68      1.11 o 
   3   5   7        2.34        2.19      0.97 o 
   4   5   7       89.48       93.73      3.64 o 
   5   5   7        0.24        1.00      1.41 o 
   6   5   7        1.59       -1.50      1.50 o 
  -6   6   7        2.87        2.35      2.33 o 
  -5   6   7        4.52        4.16      1.77 o 
  -4   6   7       31.09       33.87      3.10 o 
  -3   6   7        0.98        4.17      0.87 o 
  -2   6   7      134.24      132.66      3.65 o 
  -1   6   7       26.67       32.58      2.55 o 
   0   6   7       90.36       85.82      2.61 o 
   1   6   7      199.75      207.70      4.46 o 
   2   6   7       38.73       41.81      2.26 o 
   3   6   7      130.83      128.67      4.83 o 
   4   6   7        0.58        0.08      1.58 o 
   5   6   7        2.46        2.67      3.70 o 
   6   6   7        1.54       -2.89      2.89 o 
  -6   7   7       10.19       12.80      2.80 o 
  -5   7   7        0.69       -0.35      1.45 o 
  -4   7   7       14.97       15.88      3.79 o 
  -3   7   7        2.28        3.54      1.67 o 
  -2   7   7       97.15      106.42      3.35 o 
  -1   7   7       72.45       69.59      2.64 o 
   0   7   7       29.61       28.89      2.00 o 
   1   7   7        1.71        0.92      0.68 o 
   2   7   7        1.71        1.96      1.08 o 
   3   7   7       26.44       24.40      3.25 o 
   4   7   7        1.30        1.83      1.82 o 
   5   7   7        1.73        2.88      3.38 o 
  -5   8   7        0.51        1.35      1.45 o 
  -4   8   7       65.49       67.82      6.32 o 
  -3   8   7       58.97       61.03      4.33 o 
  -2   8   7       92.42       93.06      3.39 o 
  -1   8   7       51.52       50.16      2.90 o 
   0   8   7        8.67        6.85      1.36 o 
   1   8   7       19.14       22.29      2.02 o 
   2   8   7       34.31       28.76      3.43 o 
   3   8   7        1.07        1.72      2.08 o 
   4   8   7        6.15        8.42      2.45 o 
   5   8   7        2.40        2.87      1.67 o 
  -5   9   7        0.00       -0.08      1.47 o 
  -4   9   7       12.14       11.04      2.36 o 
  -3   9   7        0.39        0.13      1.07 o 
  -2   9   7        8.65        7.69      1.61 o 
  -1   9   7       11.90       10.02      1.83 o 
   0   9   7        4.45        4.22      1.30 o 
   1   9   7        1.70        1.08      0.95 o 
   2   9   7        2.02        6.92      1.97 o 
   3   9   7        2.03        5.27      3.71 o 
   4   9   7        0.01        3.73      1.87 o 
  -4  10   7        0.24        2.25      1.95 o 
  -3  10   7        1.02        0.17      1.67 o 
  -2  10   7        1.14        0.80      1.37 o 
  -1  10   7        0.24       -0.01      1.19 o 
   0  10   7        0.24        1.38      1.37 o 
   1  10   7        0.30       -0.23      1.05 o 
   2  10   7        0.15       -0.80      2.11 o 
   3  10   7        0.50        1.15      2.68 o 
  -2  11   7        1.19       -0.61      1.43 o 
  -1  11   7        0.03       -0.22      1.71 o 
   0  11   7        0.77        1.76      1.50 o 
   1  11   7        0.03        1.51      1.54 o 
   2  11   7        1.09        0.86      2.73 o 
  -7   0   8        4.11        3.08      2.14 o 
  -6   0   8       23.55       27.83      5.73 o 
  -5   0   8       11.46        9.41      3.64 o 
  -4   0   8        2.90        4.35      2.07 o 
  -3   0   8      180.89      182.27      4.76 o 
  -2   0   8       75.71       70.28      1.50 o 
  -1   0   8     1219.37     1237.40     15.69 o 
   0   0   8     1225.90     1257.75     15.89 o 
   1   0   8     3003.96     2707.02     37.14 o 
   2   0   8      426.83      510.81      8.82 o 
   3   0   8      186.33      175.75     11.25 o 
   4   0   8      525.10      506.34     12.43 o 
   5   0   8       88.34       88.89      5.07 o 
   6   0   8        2.20       -1.68      2.45 o 
   7   0   8       21.48       20.66      5.63 o 
  -7   1   8        5.77        3.90      1.52 o 
  -6   1   8       26.55       28.02      4.20 o 
  -5   1   8       53.02       49.60      4.82 o 
  -4   1   8      158.07      162.34      3.08 o 
  -3   1   8       16.18       20.44      1.06 o 
  -2   1   8      116.82      102.58      1.65 o 
  -1   1   8      289.91      280.64      3.22 o 
   0   1   8     1548.34     1534.73     13.22 o 
   1   1   8      563.80      579.37      9.17 o 
   2   1   8     1334.87     1325.89     14.53 o 
   3   1   8       14.36       12.70      1.40 o 
   4   1   8       30.36       36.47      2.69 o 
   5   1   8       24.81       27.51      2.85 o 
   6   1   8        1.88        2.44      2.61 o 
   7   1   8        1.06        1.38      2.40 o 
  -7   2   8       20.62       18.82      2.92 o 
  -6   2   8        2.86        0.87      1.35 o 
  -5   2   8      105.18      108.90      4.53 o 
  -4   2   8        3.06        4.21      0.82 o 
  -3   2   8       48.92       49.88      1.04 o 
  -2   2   8      224.95      249.03      2.70 o 
  -1   2   8        2.23        2.09      0.52 o 
   0   2   8       48.96       52.25      1.34 o 
   1   2   8      525.50      505.78      5.20 o 
   2   2   8        9.02        5.27      0.92 o 
   3   2   8        9.49       13.85      1.39 o 
   4   2   8      153.43      151.49      4.87 o 
   5   2   8        4.36        1.38      1.42 o 
   6   2   8        0.73       -1.50      1.94 o 
   7   2   8        1.18       -1.45      2.26 o 
  -7   3   8        0.01        0.21      1.36 o 
  -6   3   8        0.65        1.05      1.37 o 
  -5   3   8       44.77       38.61      3.71 o 
  -4   3   8        7.38        6.92      0.99 o 
  -3   3   8      101.29      102.14      1.66 o 
  -2   3   8      256.83      248.05      3.08 o 
  -1   3   8        0.27        0.53      0.48 o 
   0   3   8      164.30      185.19      2.91 o 
   1   3   8        0.19        0.65      0.46 o 
   2   3   8      313.27      317.89      4.67 o 
   3   3   8      325.83      310.33      7.10 o 
   4   3   8        3.17        2.45      1.15 o 
   5   3   8        1.06        2.00      1.87 o 
   6   3   8        1.32        0.89      2.16 o 
   7   3   8        0.94       -1.09      2.31 o 
  -7   4   8        1.31        1.11      2.13 o 
  -6   4   8        0.10        1.93      1.14 o 
  -5   4   8       13.96       12.53      1.85 o 
  -4   4   8      106.06      110.97      4.64 o 
  -3   4   8      118.87      122.26      2.09 o 
  -2   4   8        7.04        6.44      0.63 o 
  -1   4   8       34.58       29.72      1.43 o 
   0   4   8      194.94      190.00      3.97 o 
   1   4   8       10.15        8.88      1.13 o 
   2   4   8       34.75       30.15      2.05 o 
   3   4   8       36.56       40.41      2.74 o 
   4   4   8        6.78        8.16      1.46 o 
   5   4   8        0.57       -0.51      1.35 o 
   6   4   8       36.42       42.81      4.80 o 
  -7   5   8        0.25       -0.97      2.51 o 
  -6   5   8        0.75        0.81      1.61 o 
  -5   5   8        0.96        4.94      1.63 o 
  -4   5   8       24.62       18.84      2.74 o 
  -3   5   8       10.45        8.60      0.93 o 
  -2   5   8        8.43        8.22      0.99 o 
  -1   5   8       35.54       42.05      2.01 o 
   0   5   8       31.82       30.71      1.86 o 
   1   5   8        2.96        2.26      0.70 o 
   2   5   8      144.88      147.21      3.66 o 
   3   5   8      266.72      262.21      4.89 o 
   4   5   8        0.49       -0.38      1.49 o 
   5   5   8        8.30        5.18      1.79 o 
   6   5   8        0.57        0.93      2.27 o 
  -6   6   8        6.69        5.00      2.61 o 
  -5   6   8        0.09        0.00      1.37 o 
  -4   6   8        1.39        1.63      1.40 o 
  -3   6   8      239.12      257.03      4.52 o 
  -2   6   8      336.88      348.42      5.21 o 
  -1   6   8      101.63      106.71      2.58 o 
   0   6   8        6.31        6.55      0.95 o 
   1   6   8        0.25       -0.57      0.57 o 
   2   6   8       31.81       36.09      2.74 o 
   3   6   8      124.87      125.36      5.57 o 
   4   6   8        0.18       -1.24      1.41 o 
   5   6   8       59.29       67.47      7.42 o 
   6   6   8       17.39       12.26      5.41 o 
  -6   7   8        0.15        1.07      1.67 o 
  -5   7   8        0.61       -0.18      1.47 o 
  -4   7   8        7.35        6.75      1.71 o 
  -3   7   8       14.61       13.70      1.50 o 
  -2   7   8      147.86      154.11      4.62 o 
  -1   7   8      109.21      119.63      3.50 o 
   0   7   8        6.69        6.48      1.21 o 
   1   7   8       19.58       17.17      1.55 o 
   2   7   8       24.08       23.20      3.07 o 
   3   7   8       42.71       45.75      4.39 o 
   4   7   8        0.38       -0.49      1.58 o 
   5   7   8        0.02        1.00      3.04 o 
  -5   8   8       19.61       22.38      3.51 o 
  -4   8   8       70.70       67.72      4.53 o 
  -3   8   8       11.66        9.24      1.94 o 
  -2   8   8        1.40        1.71      0.95 o 
  -1   8   8        3.04        2.44      1.08 o 
   0   8   8        0.07        0.86      0.82 o 
   1   8   8       10.41       10.89      1.52 o 
   2   8   8       50.21       52.73      4.19 o 
   3   8   8        0.00        0.41      1.32 o 
   4   8   8        0.71        2.68      2.37 o 
   5   8   8        6.05        5.14      2.26 o 
  -4   9   8        0.09        0.56      1.33 o 
  -3   9   8        0.21        0.12      1.09 o 
  -2   9   8        7.72        6.55      1.53 o 
  -1   9   8       16.36       19.09      3.17 o 
   0   9   8       37.25       38.61      2.88 o 
   1   9   8       16.40       15.06      1.84 o 
   2   9   8        9.49       16.29      2.78 o 
   3   9   8        1.40        2.36      3.14 o 
   4   9   8        3.20        9.00      2.26 o 
  -3  10   8        6.90        5.16      1.73 o 
  -2  10   8        2.05        2.24      1.33 o 
  -1  10   8        4.95        2.73      1.32 o 
   0  10   8        0.02        0.12      1.03 o 
   1  10   8        0.40        0.34      0.98 o 
   2  10   8        5.02        1.64      2.75 o 
   3  10   8        0.07        1.85      3.01 o 
  -2  11   8        2.69        1.34      1.54 o 
  -1  11   8        2.92        1.85      1.48 o 
   0  11   8        2.54        3.04      1.56 o 
   1  11   8        6.77        6.56      1.87 o 
  -7   1   9        8.68        7.34      2.05 o 
  -6   1   9        0.87        0.79      1.37 o 
  -5   1   9       71.94       73.85      5.08 o 
  -4   1   9       25.37       24.32      1.38 o 
  -3   1   9       36.37       40.73      1.46 o 
  -2   1   9        4.48        3.63      0.58 o 
  -1   1   9       17.26       10.74      1.17 o 
   0   1   9      544.95      536.65      5.69 o 
   1   1   9       38.59       35.12      1.18 o 
   2   1   9        3.94        3.72      0.62 o 
   3   1   9       62.52       64.04      2.77 o 
   4   1   9        0.50        1.12      1.39 o 
   5   1   9        0.97        0.15      1.16 o 
   6   1   9        2.93        1.22      2.11 o 
   7   1   9        0.78       -2.43      2.43 o 
  -7   2   9        0.01        0.12      1.52 o 
  -6   2   9        0.03       -0.23      1.27 o 
  -5   2   9       22.52       31.06      2.75 o 
  -4   2   9       57.74       55.94      3.61 o 
  -3   2   9        2.02        1.03      0.30 o 
  -2   2   9      725.48      762.98      6.21 o 
  -1   2   9       22.86       21.52      0.94 o 
   0   2   9      463.44      493.97      5.49 o 
   1   2   9      643.61      699.69      7.94 o 
   2   2   9       16.23       15.97      1.44 o 
   3   2   9       85.40       82.51      5.16 o 
   4   2   9       12.56        7.30      1.68 o 
   5   2   9        8.46        7.61      1.97 o 
   6   2   9        7.58        1.83      2.22 o 
   7   2   9        0.09       -1.15      2.58 o 
  -7   3   9        0.05        1.55      1.58 o 
  -6   3   9        1.59        0.96      1.37 o 
  -5   3   9       19.09       18.43      1.85 o 
  -4   3   9       82.53       84.46      2.96 o 
  -3   3   9        3.42        4.43      0.53 o 
  -2   3   9       24.51       24.48      1.05 o 
  -1   3   9      166.50      179.52      2.91 o 
   0   3   9        6.77       11.74      1.02 o 
   1   3   9        1.55        0.92      0.54 o 
   2   3   9      337.64      344.06      5.80 o 
   3   3   9      101.47       93.52      3.37 o 
   4   3   9       12.17       12.05      5.03 o 
   5   3   9        0.87        1.46      1.89 o 
   6   3   9        4.65        2.03      2.29 o 
  -7   4   9        2.43       -0.49      1.79 o 
  -6   4   9       16.60       16.84      2.02 o 
  -5   4   9       17.15       19.04      2.16 o 
  -4   4   9       50.71       46.40      2.57 o 
  -3   4   9      222.32      220.37      3.12 o 
  -2   4   9       32.91       38.72      1.22 o 
  -1   4   9      129.11      143.37      3.21 o 
   0   4   9      544.38      583.34      7.69 o 
   1   4   9       40.15       32.47      1.78 o 
   2   4   9       20.38       20.85      1.55 o 
   3   4   9       38.52       45.23      6.97 o 
   4   4   9       49.72       54.01      3.35 o 
   5   4   9       31.37       33.18      3.98 o 
   6   4   9        0.27       -2.15      2.15 o 
  -7   5   9        3.77        0.19      3.31 o 
  -6   5   9        0.03       -0.32      1.61 o 
  -5   5   9        0.06        0.52      1.35 o 
  -4   5   9        9.04        8.36      2.87 o 
  -3   5   9      329.17      348.65      5.56 o 
  -2   5   9      220.96      218.24      3.41 o 
  -1   5   9       11.96       12.50      0.98 o 
   0   5   9        1.21        3.15      0.73 o 
   1   5   9       71.83       66.70      2.46 o 
   2   5   9       39.62       38.00      2.05 o 
   3   5   9      134.10      133.25      5.71 o 
   4   5   9        0.50        1.10      1.61 o 
   5   5   9        1.08       -1.15      3.12 o 
   6   5   9        2.08       -3.28      3.28 o 
  -6   6   9        0.01       -0.12      1.58 o 
  -5   6   9        0.27        0.43      1.36 o 
  -4   6   9        4.13        4.43      2.23 o 
  -3   6   9       37.76       42.71      2.08 o 
  -2   6   9        5.12        4.67      0.82 o 
  -1   6   9       11.19       12.08      1.21 o 
   0   6   9       27.02       28.62      2.08 o 
   1   6   9        4.10        2.70      1.12 o 
   2   6   9       48.07       48.80      2.48 o 
   3   6   9        1.06        0.62      1.50 o 
   4   6   9        5.89        3.83      6.15 o 
   5   6   9        2.19        1.37      3.91 o 
   6   6   9        1.12       -0.40      3.50 o 
  -6   7   9        1.65        2.65      1.97 o 
  -5   7   9       11.19        9.78      4.61 o 
  -4   7   9        0.08        1.38      1.47 o 
  -3   7   9       16.12       18.30      1.83 o 
  -2   7   9       40.62       46.23      2.82 o 
  -1   7   9       28.08       31.11      2.02 o 
   0   7   9       41.63       36.12      2.99 o 
   1   7   9        1.53        2.72      0.82 o 
   2   7   9       89.19       84.58      4.75 o 
   3   7   9        9.88       12.90      2.57 o 
   4   7   9       18.42       20.30      3.54 o 
   5   7   9        6.74        6.79      4.08 o 
  -5   8   9        2.31        1.81      2.12 o 
  -4   8   9        2.29        0.62      1.27 o 
  -3   8   9        2.07        1.31      1.12 o 
  -2   8   9        0.82       -0.86      0.86 o 
  -1   8   9        0.16        0.75      0.92 o 
   0   8   9       18.75       21.59      2.07 o 
   1   8   9       62.28       61.25      4.53 o 
   2   8   9       16.13       20.21      4.47 o 
   3   8   9        0.38        3.48      2.79 o 
   4   8   9       13.86       17.64      3.20 o 
   5   8   9        7.36        5.40      2.92 o 
  -4   9   9        6.21        4.71      1.78 o 
  -3   9   9        0.92        2.13      1.18 o 
  -2   9   9        2.27        0.90      1.08 o 
  -1   9   9        2.15        1.84      1.17 o 
   0   9   9       17.87       13.65      1.84 o 
   1   9   9        0.28        0.51      0.97 o 
   2   9   9       28.64       27.24      3.69 o 
   3   9   9        0.10        2.67      3.35 o 
   4   9   9        5.37        8.54      5.48 o 
  -3  10   9        9.18        9.91      1.98 o 
  -2  10   9        4.57        4.41      1.56 o 
  -1  10   9        7.64        5.92      1.52 o 
   0  10   9        9.78       10.07      1.68 o 
   1  10   9        1.39        0.19      1.32 o 
   2  10   9        2.09        5.47      1.93 o 
   3  10   9        1.77        2.14      2.74 o 
  -2  11   9        0.05        0.15      1.60 o 
  -1  11   9        0.26       -0.67      1.30 o 
   0  11   9        4.20        4.89      1.80 o 
   1  11   9        0.10        1.14      2.07 o 
  -7   0  10        6.47        3.76      2.18 o 
  -6   0  10       16.99       18.59      5.02 o 
  -5   0  10        6.34        9.96      3.63 o 
  -4   0  10      109.35      114.76      7.14 o 
  -3   0  10       79.12       83.89      2.95 o 
  -2   0  10        3.55        3.31      0.52 o 
  -1   0  10      147.18      157.77      4.70 o 
   0   0  10      813.23      877.95     12.07 o 
   1   0  10     2662.24     2363.37     28.92 o 
   2   0  10     1443.53     1367.44     20.61 o 
   3   0  10        0.42        1.04      0.77 o 
   4   0  10      111.11      100.03      8.76 o 
   5   0  10       17.04       18.34      5.40 o 
   6   0  10        1.08       -1.68      2.69 o 
   7   0  10       14.15        8.77      4.71 o 
  -7   1  10        7.76        7.29      2.14 o 
  -6   1  10       42.22       35.94      4.63 o 
  -5   1  10       19.61       16.53      3.24 o 
  -4   1  10      243.69      256.33      4.61 o 
  -3   1  10        0.92        1.16      0.39 o 
  -2   1  10      725.39      795.53      7.10 o 
  -1   1  10      455.27      479.76      5.36 o 
   0   1  10      604.08      665.53      6.87 o 
   1   1  10     1004.52     1038.78     10.96 o 
   2   1  10      314.68      289.11      4.37 o 
   3   1  10       62.49       64.51      2.59 o 
   4   1  10       39.39       32.26      2.54 o 
   5   1  10       58.69       64.40      4.43 o 
   6   1  10        3.39        1.89      2.30 o 
   7   1  10        0.02       -2.42      2.42 o 
  -7   2  10       13.92       13.18      4.17 o 
  -6   2  10        1.75        0.68      1.32 o 
  -5   2  10       35.81       36.43      2.66 o 
  -4   2  10      168.16      172.26      3.95 o 
  -3   2  10       24.02       22.28      0.91 o 
  -2   2  10       91.92       89.05      1.56 o 
  -1   2  10     1443.23     1493.47     12.18 o 
   0   2  10       10.98       14.85      1.19 o 
   1   2  10       55.67       60.96      2.30 o 
   2   2  10        0.03        0.59      0.47 o 
   3   2  10       56.10       48.40      3.14 o 
   4   2  10       47.61       56.85      2.93 o 
   5   2  10       38.64       39.71      4.15 o 
   6   2  10       10.76       13.23      3.16 o 
  -7   3  10        2.68        1.59      1.62 o 
  -6   3  10        1.42        1.92      1.55 o 
  -5   3  10        2.21        2.12      0.98 o 
  -4   3  10       57.60       58.09      2.14 o 
  -3   3  10      258.18      263.91      3.85 o 
  -2   3  10       32.24       30.79      1.10 o 
  -1   3  10        1.38        3.17      0.52 o 
   0   3  10        7.01        4.82      0.71 o 
   1   3  10      453.57      454.30      8.36 o 
   2   3  10        0.28        0.68      0.56 o 
   3   3  10      140.88      128.59      5.07 o 
   4   3  10        0.40       -2.16      2.16 o 
   5   3  10        9.21        6.84      2.33 o 
   6   3  10        1.89       -0.75      2.25 o 
  -7   4  10        0.45       -1.86      2.02 o 
  -6   4  10        0.91        0.64      1.09 o 
  -5   4  10        2.08        1.23      1.08 o 
  -4   4  10      192.61      191.22      4.66 o 
  -3   4  10      190.58      182.98      3.26 o 
  -2   4  10       52.34       50.91      1.67 o 
  -1   4  10       34.17       35.99      1.72 o 
   0   4  10       91.79       98.80      2.64 o 
   1   4  10       83.42       84.43      2.62 o 
   2   4  10       17.56       17.28      1.55 o 
   3   4  10       56.41       54.07      4.03 o 
   4   4  10       10.06       11.82      3.93 o 
   5   4  10       13.77       14.51      2.93 o 
   6   4  10        0.30       -1.86      2.12 o 
  -6   5  10        2.29        2.85      1.71 o 
  -5   5  10        2.23        0.75      1.68 o 
  -4   5  10        6.53        6.69      1.80 o 
  -3   5  10      146.37      151.28      3.48 o 
  -2   5  10       45.88       46.69      1.69 o 
  -1   5  10        0.09        0.00      0.46 o 
   0   5  10        3.03        2.03      0.68 o 
   1   5  10        5.74        6.33      1.03 o 
   2   5  10      114.46      120.61      3.38 o 
   3   5  10       44.13       48.85      4.26 o 
   4   5  10        2.20        7.01      2.21 o 
   5   5  10        1.48       -3.03      3.08 o 
   6   5  10        1.38       -3.40      3.77 o 
  -6   6  10       20.13       16.43      3.57 o 
  -5   6  10       14.91       13.73      2.68 o 
  -4   6  10        0.87        1.51      1.47 o 
  -3   6  10       12.61       10.17      1.51 o 
  -2   6  10        0.03        1.34      0.71 o 
  -1   6  10        0.04       -0.29      0.64 o 
   0   6  10        9.17        7.77      1.44 o 
   1   6  10        5.01        4.48      1.03 o 
   2   6  10        0.90        0.85      0.75 o 
   3   6  10       25.29       17.38      2.91 o 
   4   6  10        3.34        2.49      2.00 o 
   5   6  10       36.71       37.53      6.65 o 
  -6   7  10        0.00        1.75      2.63 o 
  -5   7  10        0.95        4.39      1.97 o 
  -4   7  10        0.37        0.00      1.38 o 
  -3   7  10        3.09        3.45      1.69 o 
  -2   7  10        5.28        5.47      1.11 o 
  -1   7  10       12.88       13.28      1.40 o 
   0   7  10       68.04       68.89      2.95 o 
   1   7  10       19.48       19.43      2.13 o 
   2   7  10       90.83       87.74      4.92 o 
   3   7  10       39.13       49.21      4.71 o 
   4   7  10        9.99       11.25      2.67 o 
   5   7  10        0.35       -2.48      3.16 o 
  -5   8  10       17.78       16.39      3.13 o 
  -4   8  10       30.18       35.54      4.44 o 
  -3   8  10        3.45        3.32      1.33 o 
  -2   8  10       30.03       26.26      2.49 o 
  -1   8  10        1.19        1.26      0.96 o 
   0   8  10        7.00        5.69      1.27 o 
   1   8  10       50.42       48.84      3.00 o 
   2   8  10       34.84       29.95      3.81 o 
   3   8  10        0.37        1.90      1.64 o 
   4   8  10       19.07       25.22      3.74 o 
  -4   9  10        1.08       -0.66      1.53 o 
  -3   9  10        1.47        1.20      1.17 o 
  -2   9  10        0.00        0.71      1.13 o 
  -1   9  10        0.39        0.31      0.96 o 
   0   9  10       13.85       13.01      1.87 o 
   1   9  10       46.69       52.76      3.37 o 
   2   9  10       15.43       11.17      2.48 o 
   3   9  10        0.55        3.75      4.84 o 
   4   9  10        5.02       10.29      5.52 o 
  -3  10  10        0.40        0.61      1.26 o 
  -2  10  10        0.09        0.33      1.15 o 
  -1  10  10        0.00       -0.37      1.18 o 
   0  10  10       14.07       14.61      3.39 o 
   1  10  10       43.83       43.70      3.18 o 
   2  10  10        2.14        2.77      1.67 o 
   3  10  10        3.57        9.44      2.68 o 
  -1  11  10        1.73       -0.33      1.34 o 
   0  11  10        1.56        2.06      1.55 o 
   1  11  10        6.66        4.80      3.74 o 
  -7   1  11        6.70        7.48      2.04 o 
  -6   1  11        0.00       -0.34      1.73 o 
  -5   1  11      136.92      153.41      7.31 o 
  -4   1  11       30.44       31.23      2.29 o 
  -3   1  11       94.68       93.86      1.74 o 
  -2   1  11        6.65       10.29      0.89 o 
  -1   1  11       16.13       17.60      0.97 o 
   0   1  11      102.86      103.28      2.19 o 
   1   1  11      191.41      179.77      3.06 o 
   2   1  11       27.54       23.88      1.41 o 
   3   1  11       28.42       30.86      2.22 o 
   4   1  11        9.71        9.38      1.84 o 
   5   1  11        5.35        3.18      2.09 o 
   6   1  11        1.50       -1.90      2.02 o 
  -7   2  11        0.79        1.70      1.67 o 
  -6   2  11        6.08        6.96      1.88 o 
  -5   2  11       19.32       19.84      2.27 o 
  -4   2  11      205.82      217.86      4.59 o 
  -3   2  11        0.14        0.66      0.42 o 
  -2   2  11        5.92        6.86      0.63 o 
  -1   2  11       26.93       28.59      1.21 o 
   0   2  11        8.99        8.19      0.91 o 
   1   2  11       87.30       94.06      2.18 o 
   2   2  11      219.43      216.49      3.77 o 
   3   2  11       18.01       19.49      3.20 o 
   4   2  11        0.41        1.19      1.39 o 
   5   2  11        7.72        5.75      3.30 o 
   6   2  11       11.71       10.22      3.21 o 
  -7   3  11        1.82        1.52      2.17 o 
  -6   3  11        3.12        2.22      1.22 o 
  -5   3  11       36.40       34.00      2.80 o 
  -4   3  11      105.02       94.32      3.17 o 
  -3   3  11        3.63        3.72      0.70 o 
  -2   3  11       26.40       32.90      1.28 o 
  -1   3  11      277.04      260.49      4.07 o 
   0   3  11       47.09       46.80      1.72 o 
   1   3  11        5.39        3.69      1.37 o 
   2   3  11        4.96        3.79      0.86 o 
   3   3  11       23.38       24.05      2.86 o 
   4   3  11       18.65       20.88      6.97 o 
   5   3  11       16.72       12.95      3.12 o 
   6   3  11        0.60       -2.06      2.06 o 
  -7   4  11        5.20        1.73      2.86 o 
  -6   4  11        0.00       -0.49      1.22 o 
  -5   4  11        6.34        5.42      1.48 o 
  -4   4  11       20.43       26.05      4.17 o 
  -3   4  11        3.41        4.24      0.83 o 
  -2   4  11       11.33       13.44      1.05 o 
  -1   4  11      102.13      100.11      2.75 o 
   0   4  11      156.50      164.78      3.57 o 
   1   4  11      165.10      168.60      4.36 o 
   2   4  11      225.32      231.81      4.98 o 
   3   4  11       57.95       62.58      3.89 o 
   4   4  11       27.67       30.09      3.55 o 
   5   4  11       24.58       43.87      7.10 o 
   6   4  11       11.68        2.80      2.73 o 
  -6   5  11        1.12        0.91      1.77 o 
  -5   5  11        1.30        0.42      1.23 o 
  -4   5  11        1.75        2.26      1.39 o 
  -3   5  11       39.29       41.77      3.57 o 
  -2   5  11      179.12      172.64      3.30 o 
  -1   5  11      105.62       98.93      2.65 o 
   0   5  11        2.57        1.77      0.72 o 
   1   5  11        2.30        0.41      0.63 o 
   2   5  11       20.23       18.53      1.67 o 
   3   5  11      122.96      131.31      5.85 o 
   4   5  11        0.65        2.24      1.84 o 
   5   5  11        0.20       -0.19      3.11 o 
   6   5  11        4.54        3.97      4.17 o 
  -6   6  11        3.61        1.79      1.93 o 
  -5   6  11        3.68        2.69      1.75 o 
  -4   6  11        0.13        1.78      1.35 o 
  -3   6  11        4.13        8.01      1.40 o 
  -2   6  11       11.86       12.86      1.36 o 
  -1   6  11       89.12       98.18      3.14 o 
   0   6  11       27.58       28.67      2.37 o 
   1   6  11        7.02        7.56      1.23 o 
   2   6  11       59.77       62.88      4.17 o 
   3   6  11        4.20        6.16      2.06 o 
   4   6  11        2.73        4.51      2.09 o 
   5   6  11        0.69        3.82      3.71 o 
  -5   7  11        0.03       -0.19      1.53 o 
  -4   7  11       11.17       13.78      3.40 o 
  -3   7  11       13.71       18.01      2.09 o 
  -2   7  11        6.63        7.94      1.39 o 
  -1   7  11       59.42       57.46      2.74 o 
   0   7  11       13.13        9.76      1.68 o 
   1   7  11       91.25       90.39      4.45 o 
   2   7  11       24.71       28.61      3.53 o 
   3   7  11       16.87       18.13      2.97 o 
   4   7  11       30.93       28.90      3.87 o 
   5   7  11        1.42        0.89      3.35 o 
  -5   8  11        7.34        6.02      3.70 o 
  -4   8  11        4.54        3.61      1.99 o 
  -3   8  11        0.12        1.19      1.28 o 
  -2   8  11        9.23       10.95      2.02 o 
  -1   8  11        7.69        7.50      1.50 o 
   0   8  11        0.14        0.95      0.97 o 
   1   8  11       16.61       19.25      2.73 o 
   2   8  11       10.29       10.14      2.98 o 
   3   8  11       21.47       23.72      3.72 o 
   4   8  11        1.83        3.43      3.05 o 
  -4   9  11        0.60        1.51      1.71 o 
  -3   9  11        1.83        1.22      1.30 o 
  -2   9  11        0.13       -0.21      1.03 o 
  -1   9  11        1.35        0.50      0.95 o 
   0   9  11        4.09        5.29      1.55 o 
   1   9  11       16.37       19.88      2.47 o 
   2   9  11       10.28       14.04      2.77 o 
   3   9  11        2.23        5.32      3.01 o 
  -3  10  11        1.85       -0.33      1.36 o 
  -2  10  11        0.62        0.69      1.19 o 
  -1  10  11        2.89        3.10      1.31 o 
   0  10  11        5.44        6.41      2.03 o 
   1  10  11        0.00        2.82      1.76 o 
   2  10  11        3.71        7.55      2.49 o 
   0  11  11        1.13        1.29      1.65 o 
  -7   0  12        0.78        0.56      2.76 o 
  -6   0  12       92.38       90.77      8.76 o 
  -5   0  12      363.13      375.18     16.73 o 
  -4   0  12        6.33       10.30      1.79 o 
  -3   0  12      158.68      185.83      4.83 o 
  -2   0  12     1348.16     1419.07     16.45 o 
  -1   0  12       63.01       73.59      2.50 o 
   0   0  12        4.29        6.10      0.98 o 
   1   0  12      123.56      117.90      3.34 o 
   2   0  12       38.65       40.40      3.88 o 
   3   0  12      313.89      302.63     11.40 o 
   4   0  12      104.67       98.38     15.38 o 
   5   0  12        2.60       -1.60      2.52 o 
   6   0  12        4.68        6.45      4.35 o 
  -7   1  12        0.09        1.20      1.84 o 
  -6   1  12       18.06       12.93      3.15 o 
  -5   1  12       62.02       60.28      4.10 o 
  -4   1  12      149.79      152.25      3.81 o 
  -3   1  12       24.86       31.38      2.53 o 
  -2   1  12       25.95       29.00      1.79 o 
  -1   1  12       26.58       23.39      1.37 o 
   0   1  12      390.73      406.99      5.33 o 
   1   1  12       28.05       25.22      1.42 o 
   2   1  12       10.45       11.24      1.13 o 
   3   1  12       76.40       83.84      3.16 o 
   4   1  12      118.46      114.19      4.32 o 
   5   1  12        0.39        0.51      2.03 o 
   6   1  12        0.51        0.01      2.64 o 
  -7   2  12        1.69        2.65      1.71 o 
  -6   2  12        3.39        3.11      1.57 o 
  -5   2  12      137.14      134.99      6.91 o 
  -4   2  12        3.21        2.47      0.94 o 
  -3   2  12      154.69      155.90      4.11 o 
  -2   2  12      251.04      267.86      4.53 o 
  -1   2  12      118.74      128.73      2.80 o 
   0   2  12       16.80       17.81      1.43 o 
   1   2  12      399.30      386.60     10.25 o 
   2   2  12       11.80        9.88      1.41 o 
   3   2  12      295.69      301.60      6.43 o 
   4   2  12      109.96      104.62      4.45 o 
   5   2  12        0.38       -1.79      1.79 o 
   6   2  12        5.71        1.93      2.64 o 
  -7   3  12        0.00        0.65      1.58 o 
  -6   3  12       15.29       14.45      1.89 o 
  -5   3  12        0.01        3.84      1.21 o 
  -4   3  12      283.03      314.57      6.82 o 
  -3   3  12      216.99      223.28      5.78 o 
  -2   3  12       33.75       39.25      1.51 o 
  -1   3  12        0.28        0.14      0.85 o 
   0   3  12      388.60      390.13      6.30 o 
   1   3  12        0.00        0.19      0.53 o 
   2   3  12        0.04       -0.04      0.62 o 
   3   3  12       12.55       12.81      3.16 o 
   4   3  12        1.35        1.55      3.31 o 
   5   3  12        7.36        5.21      2.55 o 
   6   3  12        2.60       -2.07      2.36 o 
  -7   4  12        6.79        7.44      4.03 o 
  -6   4  12       13.68       15.70      2.79 o 
  -5   4  12        0.02        0.63      1.37 o 
  -4   4  12        0.31        1.23      0.89 o 
  -3   4  12        2.33        0.39      0.85 o 
  -2   4  12      121.56      126.55      2.73 o 
  -1   4  12       10.39       14.92      1.72 o 
   0   4  12      218.61      219.40      4.32 o 
   1   4  12        0.32        1.64      0.74 o 
   2   4  12        0.25        3.11      1.54 o 
   3   4  12       26.81       24.50      4.01 o 
   4   4  12       62.17       61.31      7.56 o 
   5   4  12        3.80        7.17      4.13 o 
   6   4  12        1.12        4.10      4.40 o 
  -6   5  12        5.50        6.87      2.33 o 
  -5   5  12        1.43        0.84      1.49 o 
  -4   5  12       39.82       38.42      4.02 o 
  -3   5  12        0.15        1.93      1.36 o 
  -2   5  12        0.81        1.98      0.74 o 
  -1   5  12      206.25      210.51      6.30 o 
   0   5  12       65.45       64.93      2.40 o 
   1   5  12        6.38        5.56      1.08 o 
   2   5  12        1.80        3.59      1.67 o 
   3   5  12       68.70       76.72      9.99 o 
   4   5  12        3.16        1.49      1.77 o 
   5   5  12        1.97        0.38      3.63 o 
  -6   6  12       17.36       14.61      3.05 o 
  -5   6  12       22.41       18.17      3.07 o 
  -4   6  12        1.77        1.68      2.59 o 
  -3   6  12       30.68       23.29      2.52 o 
  -2   6  12       26.17       27.78      1.95 o 
  -1   6  12       56.07       55.92      2.43 o 
   0   6  12       24.44       25.22      1.90 o 
   1   6  12        0.00        0.02      0.71 o 
   2   6  12      140.73      140.90      6.20 o 
   3   6  12        5.00        3.42      2.78 o 
   4   6  12        1.41        1.69      1.67 o 
   5   6  12        0.12        0.14      3.36 o 
  -5   7  12        0.40        1.45      1.94 o 
  -4   7  12        0.56        2.30      1.46 o 
  -3   7  12        8.17        5.98      1.61 o 
  -2   7  12       13.11       14.99      1.74 o 
  -1   7  12       52.97       59.07      3.49 o 
   0   7  12       10.07        9.33      1.66 o 
   1   7  12       13.99       14.44      1.88 o 
   2   7  12        4.50        5.31      1.85 o 
   3   7  12       14.67       18.15      3.12 o 
   4   7  12        7.45        7.97      2.54 o 
   5   7  12        2.98        3.60      3.46 o 
  -5   8  12        2.78        0.62      2.52 o 
  -4   8  12        5.22        8.55      2.97 o 
  -3   8  12        5.85        7.35      2.58 o 
  -2   8  12        3.08        3.08      1.45 o 
  -1   8  12        5.96        7.39      2.06 o 
   0   8  12       20.66       20.63      3.65 o 
   1   8  12        2.87        3.45      1.20 o 
   2   8  12        0.29        1.51      1.62 o 
   3   8  12        5.99        8.24      2.32 o 
   4   8  12       21.77       29.78      4.08 o 
  -4   9  12        0.84        0.84      1.73 o 
  -3   9  12        2.40        2.14      1.65 o 
  -2   9  12        2.06        4.98      3.03 o 
  -1   9  12        0.51        0.17      1.08 o 
   0   9  12       17.24       19.72      2.56 o 
   1   9  12       42.85       49.40      3.77 o 
   2   9  12        1.82        4.47      1.60 o 
   3   9  12        0.00        2.65      4.73 o 
  -3  10  12        0.51        0.27      1.58 o 
  -2  10  12        1.10        0.88      1.42 o 
  -1  10  12        2.48        3.52      1.51 o 
   0  10  12        7.06        5.31      1.65 o 
   1  10  12       22.20       23.80      3.96 o 
   2  10  12        6.97        9.61      6.10 o 
  -7   1  13        4.90        6.74      2.18 o 
  -6   1  13        9.64       10.07      2.92 o 
  -5   1  13       41.25       43.96      2.95 o 
  -4   1  13      109.05      105.48      3.23 o 
  -3   1  13        0.70        1.17      0.81 o 
  -2   1  13       33.44       33.58      2.63 o 
  -1   1  13      105.44      101.48      2.19 o 
   0   1  13        2.70        3.66      0.65 o 
   1   1  13       77.54       71.90      2.00 o 
   2   1  13       22.94       27.56      1.58 o 
   3   1  13        9.03        8.17      1.52 o 
   4   1  13        8.25        3.89      2.23 o 
   5   1  13        0.22       -0.34      2.56 o 
   6   1  13        0.01       -2.32      2.32 o 
  -7   2  13        1.17        2.44      1.68 o 
  -6   2  13       20.72       23.55      2.27 o 
  -5   2  13        2.89        3.70      1.38 o 
  -4   2  13       25.63       25.67      4.83 o 
  -3   2  13        2.82        2.08      0.64 o 
  -2   2  13       39.81       35.81      1.76 o 
  -1   2  13       35.38       39.73      2.06 o 
   0   2  13      132.05      122.95      3.48 o 
   1   2  13        1.07        0.17      0.80 o 
   2   2  13      164.36      161.11      3.83 o 
   3   2  13        8.87        9.54      1.97 o 
   4   2  13       23.72       24.29      6.83 o 
   5   2  13       11.69       10.74      5.66 o 
   6   2  13        0.45       -2.25      2.25 o 
  -7   3  13        6.17        5.48      2.75 o 
  -6   3  13        4.70        5.31      1.68 o 
  -5   3  13       17.43       14.35      1.99 o 
  -4   3  13       11.69       13.10      2.16 o 
  -3   3  13       28.27       29.91      2.27 o 
  -2   3  13       54.98       61.59      2.40 o 
  -1   3  13      142.99      131.40      3.97 o 
   0   3  13        0.15        0.54      0.60 o 
   1   3  13        0.55        0.63      0.57 o 
   2   3  13      424.51      443.97     13.97 o 
   3   3  13       10.20       12.89      2.34 o 
   4   3  13       14.91       19.57      4.97 o 
   5   3  13        0.57       -1.19      2.21 o 
   6   3  13        0.18       -2.32      2.32 o 
  -6   4  13        3.52        6.40      2.09 o 
  -5   4  13        4.15        2.69      1.68 o 
  -4   4  13        0.00        1.75      0.94 o 
  -3   4  13        0.00       -0.38      1.30 o 
  -2   4  13        3.30        3.63      0.72 o 
  -1   4  13       10.90        9.63      1.26 o 
   0   4  13        0.97        1.93      0.67 o 
   1   4  13        0.04        1.63      1.59 o 
   2   4  13       13.70       12.15      1.47 o 
   3   4  13        0.00        1.03      1.57 o 
   4   4  13        1.08        0.29      2.75 o 
   5   4  13       53.94       65.04      8.32 o 
   6   4  13        0.91        0.92      4.13 o 
  -6   5  13        4.75        2.07      1.97 o 
  -5   5  13        1.53        1.07      1.57 o 
  -4   5  13        7.06        6.18      2.22 o 
  -3   5  13       33.42       42.26      4.34 o 
  -2   5  13       70.23       69.64      2.40 o 
  -1   5  13        0.58        0.82      0.63 o 
   0   5  13       74.96       73.81      2.76 o 
   1   5  13       22.93       24.64      1.98 o 
   2   5  13      308.53      302.35     22.06 o 
   3   5  13        8.75        6.66      2.08 o 
   4   5  13       20.35       25.40      3.63 o 
   5   5  13        3.75        2.78      3.47 o 
  -6   6  13        4.30        3.72      2.09 o 
  -5   6  13        6.52        2.81      2.06 o 
  -4   6  13        1.17       -0.07      1.50 o 
  -3   6  13        0.50        0.76      1.32 o 
  -2   6  13        5.62        5.84      1.14 o 
  -1   6  13       14.14       19.18      1.80 o 
   0   6  13       25.89       23.98      1.89 o 
   1   6  13       39.45       38.91      2.82 o 
   2   6  13       16.62       18.40      2.98 o 
   3   6  13       15.58       16.43      2.87 o 
   4   6  13        4.84        4.01      2.11 o 
   5   6  13        6.13        9.02      4.64 o 
  -5   7  13        0.19       -0.03      1.65 o 
  -4   7  13        3.42        3.29      1.48 o 
  -3   7  13        6.42        7.65      1.80 o 
  -2   7  13        1.68        0.42      0.84 o 
  -1   7  13        3.85        3.82      1.20 o 
   0   7  13       10.63       10.75      1.79 o 
   1   7  13        1.58        1.22      0.96 o 
   2   7  13        0.96        2.04      1.62 o 
   3   7  13        6.97        3.79      1.78 o 
   4   7  13        0.96        0.03      1.81 o 
  -5   8  13        0.13       -0.49      1.63 o 
  -4   8  13        0.07       -0.21      1.49 o 
  -3   8  13        0.35       -0.12      1.20 o 
  -2   8  13       10.45       11.82      2.14 o 
  -1   8  13        1.02        0.15      1.04 o 
   0   8  13       64.44       61.92      3.63 o 
   1   8  13       30.53       32.98      2.95 o 
   2   8  13        5.25        6.69      1.97 o 
   3   8  13       18.98       20.15      3.29 o 
   4   8  13        2.89        4.11      1.82 o 
  -4   9  13        0.36        0.05      1.63 o 
  -3   9  13        2.75        4.06      1.74 o 
  -2   9  13        6.76       12.03      2.27 o 
  -1   9  13        0.13        0.70      1.19 o 
   0   9  13        5.34        6.88      1.61 o 
   1   9  13        1.05        1.65      1.54 o 
   2   9  13        0.13        2.14      1.33 o 
   3   9  13        0.37        2.68      2.78 o 
  -2  10  13        0.31        0.43      1.40 o 
  -1  10  13        0.88        1.29      1.37 o 
   0  10  13        0.13        0.43      1.22 o 
   1  10  13        0.23        3.34      1.88 o 
   2  10  13        0.00        3.44      2.12 o 
  -7   0  14        0.22       -1.35      2.78 o 
  -6   0  14       36.38       42.38      7.44 o 
  -5   0  14       11.56       12.03      2.49 o 
  -4   0  14       56.44       55.13      3.43 o 
  -3   0  14       23.30       24.87      2.24 o 
  -2   0  14        0.19        0.61      0.65 o 
  -1   0  14       21.96       20.23      1.57 o 
   0   0  14      149.10      149.63      3.98 o 
   1   0  14       52.33       61.19      2.63 o 
   2   0  14      494.67      440.93      9.29 o 
   3   0  14       67.06       53.66      5.53 o 
   4   0  14       82.40       74.89      6.83 o 
   5   0  14        3.31        0.94      3.35 o 
   6   0  14       36.08       44.93      7.68 o 
  -7   1  14        2.29        3.03      1.65 o 
  -6   1  14       66.47       68.11      6.38 o 
  -5   1  14      180.69      192.06      8.38 o 
  -4   1  14        5.39        3.35      2.75 o 
  -3   1  14       21.45       22.33      2.68 o 
  -2   1  14       12.84       12.12      1.12 o 
  -1   1  14      416.62      425.69      6.46 o 
   0   1  14       43.88       48.56      1.66 o 
   1   1  14      128.16      134.69      2.91 o 
   2   1  14      117.54      122.62      3.06 o 
   3   1  14        6.67        6.79      1.40 o 
   4   1  14        0.38       -1.73      1.98 o 
   5   1  14        3.54       -0.68      2.18 o 
   6   1  14        0.05       -2.32      2.32 o 
  -7   2  14       20.58       23.28      3.32 o 
  -6   2  14       13.69       11.99      2.12 o 
  -5   2  14        0.68       -0.21      1.10 o 
  -4   2  14       14.13       16.08      2.46 o 
  -3   2  14       80.99       82.88      3.23 o 
  -2   2  14        0.37        1.30      0.93 o 
  -1   2  14       10.96       12.28      2.91 o 
   0   2  14       79.98       76.84      2.66 o 
   1   2  14        8.19        8.41      1.09 o 
   2   2  14      173.04      163.59      4.83 o 
   3   2  14      115.19       99.57      4.61 o 
   4   2  14        6.90        6.53      2.38 o 
   5   2  14        0.01       -0.66      2.30 o 
   6   2  14       11.51       10.58      4.97 o 
  -7   3  14        4.96        7.67      4.68 o 
  -6   3  14        3.35        1.79      1.48 o 
  -5   3  14        0.51        1.39      1.30 o 
  -4   3  14        8.16       11.92      2.46 o 
  -3   3  14       62.95       71.41      4.48 o 
  -2   3  14      214.09      205.84      4.40 o 
  -1   3  14      182.41      193.00      5.71 o 
   0   3  14      100.85      100.50      3.31 o 
   1   3  14       11.51       11.24      1.40 o 
   2   3  14      219.77      210.43      4.82 o 
   3   3  14       27.89       30.45      3.34 o 
   4   3  14        2.03       -1.87      1.87 o 
   5   3  14        0.00       -3.31      4.63 o 
   6   3  14        0.27       -2.49      2.49 o 
  -6   4  14       21.72       24.95      8.23 o 
  -5   4  14        1.36       -0.32      1.37 o 
  -4   4  14       29.69       28.51      2.69 o 
  -3   4  14        0.03       -0.70      0.70 o 
  -2   4  14       41.54       47.82      1.91 o 
  -1   4  14       15.31       18.40      1.93 o 
   0   4  14       50.65       52.24      2.55 o 
   1   4  14        7.14        6.06      1.22 o 
   2   4  14      194.33      188.55      4.69 o 
   3   4  14       15.20       10.03      2.21 o 
   4   4  14        3.89        6.34      3.92 o 
   5   4  14        0.01        0.84      3.65 o 
  -6   5  14        0.86       -0.10      1.59 o 
  -5   5  14        8.97        6.79      2.15 o 
  -4   5  14        4.21       12.18      2.26 o 
  -3   5  14        0.49        0.35      0.89 o 
  -2   5  14       84.43       77.55      2.81 o 
  -1   5  14       57.85       56.03      2.77 o 
   0   5  14       11.08       11.06      1.48 o 
   1   5  14       16.81       19.03      2.41 o 
   2   5  14       25.52       26.22      3.29 o 
   3   5  14       31.31       30.94      3.60 o 
   4   5  14        0.00        2.45      3.11 o 
   5   5  14        1.57        3.58      3.63 o 
  -6   6  14        1.60        1.34      1.96 o 
  -5   6  14        1.23        1.53      1.63 o 
  -4   6  14        0.51        0.53      1.24 o 
  -3   6  14        5.71        5.55      1.54 o 
  -2   6  14        0.28        0.82      0.81 o 
  -1   6  14       90.93       86.05      3.10 o 
   0   6  14       99.88      104.09      3.36 o 
   1   6  14       26.69       24.44      2.35 o 
   2   6  14       71.39       68.65      4.46 o 
   3   6  14       29.83       31.24      3.91 o 
   4   6  14       13.09       16.56      4.61 o 
   5   6  14        3.49        5.11      4.15 o 
  -5   7  14        1.54       -0.07      1.69 o 
  -4   7  14        7.38       10.25      2.20 o 
  -3   7  14        1.83        3.27      1.50 o 
  -2   7  14       11.98        9.49      1.87 o 
  -1   7  14        4.23        4.55      1.33 o 
   0   7  14        5.04        3.86      1.29 o 
   1   7  14        9.13        6.69      1.51 o 
   2   7  14        0.54        1.26      2.50 o 
   3   7  14        0.15        2.60      2.87 o 
   4   7  14        0.01        1.59      1.83 o 
  -4   8  14        1.64        0.36      1.47 o 
  -3   8  14        5.35        5.06      1.86 o 
  -2   8  14        8.98       11.33      2.10 o 
  -1   8  14        6.75        3.45      1.39 o 
   0   8  14        8.43        9.30      2.82 o 
   1   8  14        1.42        1.66      1.25 o 
   2   8  14        0.95        2.37      1.49 o 
   3   8  14        1.98        5.09      3.57 o 
  -3   9  14        2.26        1.39      1.56 o 
  -2   9  14       12.33       14.33      2.42 o 
  -1   9  14        1.84        1.85      1.34 o 
   0   9  14        2.73        1.25      1.19 o 
   1   9  14        3.88        5.58      2.13 o 
   2   9  14        1.90        1.40      2.41 o 
   3   9  14        1.52        2.74      1.54 o 
  -2  10  14        1.14        0.28      1.35 o 
  -1  10  14        0.36        1.09      1.31 o 
   0  10  14        3.36        3.83      1.50 o 
   1  10  14        2.01        3.05      1.99 o 
  -7   1  15        0.29        2.61      2.44 o 
  -6   1  15       17.19       20.21      2.62 o 
  -5   1  15       11.20        7.81      3.20 o 
  -4   1  15        9.65        8.51      1.45 o 
  -3   1  15       15.07       16.60      1.58 o 
  -2   1  15        2.30        1.72      0.52 o 
  -1   1  15        2.38        2.55      0.94 o 
   0   1  15        9.69       10.54      1.14 o 
   1   1  15      266.23      264.36      4.62 o 
   2   1  15      165.07      156.92      3.64 o 
   3   1  15       86.52       92.92      4.93 o 
   4   1  15        5.59        0.66      2.11 o 
   5   1  15        0.34       -2.18      2.18 o 
   6   1  15        0.00       -0.27      2.74 o 
  -7   2  15        0.14        1.12      1.75 o 
  -6   2  15        6.08        3.86      1.56 o 
  -5   2  15        1.26        2.49      1.31 o 
  -4   2  15        4.81        5.05      1.22 o 
  -3   2  15        1.32        2.06      0.86 o 
  -2   2  15       20.33       19.09      1.71 o 
  -1   2  15       39.32       38.07      1.89 o 
   0   2  15      101.20      101.03      2.92 o 
   1   2  15       27.41       32.52      1.89 o 
   2   2  15        0.70        0.71      0.68 o 
   3   2  15        9.55        8.85      2.09 o 
   4   2  15        2.58        3.79      3.56 o 
   5   2  15        2.50       -1.82      3.12 o 
   6   2  15        4.18        0.18      2.96 o 
  -6   3  15        0.20       -0.49      1.33 o 
  -5   3  15        0.01        0.51      1.33 o 
  -4   3  15       30.13       33.22      2.74 o 
  -3   3  15       24.53       22.34      1.94 o 
  -2   3  15        0.28        0.36      0.60 o 
  -1   3  15        1.58        0.73      0.62 o 
   0   3  15       30.91       31.78      1.98 o 
   1   3  15      342.34      345.91      8.56 o 
   2   3  15       19.83       22.00      1.94 o 
   3   3  15       10.19       13.60      2.52 o 
   4   3  15        1.76        2.22      3.02 o 
   5   3  15        1.23        5.40      4.25 o 
  -6   4  15        0.57        3.68      2.01 o 
  -5   4  15        6.43        4.83      1.62 o 
  -4   4  15        4.44        1.48      1.23 o 
  -3   4  15       13.13       13.58      2.12 o 
  -2   4  15       88.34       82.76      2.49 o 
  -1   4  15      184.68      159.02      9.63 o 
   0   4  15       13.73       13.60      1.64 o 
   1   4  15       84.36       79.47      2.86 o 
   2   4  15       12.03       10.07      2.17 o 
   3   4  15       24.72       23.56      3.18 o 
   4   4  15       16.32       19.51      5.40 o 
   5   4  15        0.75        1.16      3.67 o 
  -6   5  15        0.97        0.63      1.62 o 
  -5   5  15        1.21        0.89      1.69 o 
  -4   5  15        0.37        0.71      1.18 o 
  -3   5  15        8.21        3.65      2.06 o 
  -2   5  15        2.29        1.92      0.88 o 
  -1   5  15       43.72       40.01      2.95 o 
   0   5  15       14.62       12.48      1.40 o 
   1   5  15        9.51        8.32      1.68 o 
   2   5  15       13.37       12.13      2.44 o 
   3   5  15        2.08        1.47      1.73 o 
   4   5  15        1.00        2.74      2.97 o 
   5   5  15        0.05       -1.44      3.56 o 
  -5   6  15        1.80        2.12      1.85 o 
  -4   6  15        5.36        4.28      1.67 o 
  -3   6  15       11.08        8.36      1.81 o 
  -2   6  15       12.39        9.08      1.66 o 
  -1   6  15       28.78       27.35      2.20 o 
   0   6  15        0.42        0.14      0.88 o 
   1   6  15        0.94        0.74      0.87 o 
   2   6  15        1.07        2.59      1.41 o 
   3   6  15        3.52        4.12      3.12 o 
   4   6  15       13.41       17.62      4.86 o 
  -5   7  15        5.63        4.30      2.18 o 
  -4   7  15        0.40        1.09      1.40 o 
  -3   7  15       17.96       28.48      3.16 o 
  -2   7  15        0.86       -0.15      1.01 o 
  -1   7  15        0.76        2.93      1.17 o 
   0   7  15       36.78       35.20      3.05 o 
   1   7  15        5.07        5.80      1.43 o 
   2   7  15        1.14        3.02      3.05 o 
   3   7  15        0.03        0.15      1.49 o 
   4   7  15        2.22        3.42      2.62 o 
  -4   8  15        0.35        2.52      1.57 o 
  -3   8  15        0.37       -0.70      1.54 o 
  -2   8  15       13.17        9.54      1.96 o 
  -1   8  15        2.91        1.89      1.29 o 
   0   8  15        8.77       12.37      2.05 o 
   1   8  15       17.24       14.45      2.07 o 
   2   8  15        0.02        1.25      1.53 o 
   3   8  15        9.99       15.11      3.11 o 
  -3   9  15        0.50        1.00      1.45 o 
  -2   9  15        0.00        0.81      1.31 o 
  -1   9  15        0.11        0.60      1.26 o 
   0   9  15        0.46        0.74      1.17 o 
   1   9  15        0.91        0.59      1.44 o 
   2   9  15        0.86        3.20      2.59 o 
  -1  10  15        0.02        1.01      1.38 o 
   0  10  15        0.80        1.76      1.34 o 
  -7   0  16        0.00        0.50      2.97 o 
  -6   0  16        0.16       -0.20      2.77 o 
  -5   0  16        0.20       -0.27      1.25 o 
  -4   0  16       37.08       41.33      3.21 o 
  -3   0  16       48.71       52.81      9.75 o 
  -2   0  16       15.59       12.31      2.12 o 
  -1   0  16       34.90       32.01      2.09 o 
   0   0  16       43.43       42.74      2.32 o 
   1   0  16       21.39       19.98      2.66 o 
   2   0  16       52.90       41.17      4.05 o 
   3   0  16      159.81      168.15      9.40 o 
   4   0  16        1.90        1.77      3.30 o 
   5   0  16       17.24       11.85      4.88 o 
   6   0  16        1.75        1.84      4.21 o 
  -7   1  16        2.27        2.30      2.59 o 
  -6   1  16       13.35       15.80      2.35 o 
  -5   1  16        4.38        4.23      1.25 o 
  -4   1  16      114.78      116.45      3.97 o 
  -3   1  16      112.69      106.44      3.60 o 
  -2   1  16       12.50       12.79      1.45 o 
  -1   1  16       29.40       29.35      1.78 o 
   0   1  16      353.55      357.56      5.65 o 
   1   1  16      308.20      301.26      7.13 o 
   2   1  16       22.06       18.74      1.56 o 
   3   1  16       17.49        7.54      3.43 o 
   4   1  16        2.45        0.72      2.25 o 
   5   1  16        0.02       -2.21      2.42 o 
   6   1  16        2.65       -0.90      2.96 o 
  -6   2  16        3.94        2.21      1.43 o 
  -5   2  16        5.14        5.58      1.31 o 
  -4   2  16        2.06        0.79      2.01 o 
  -3   2  16       35.22       47.51      2.80 o 
  -2   2  16       15.30       12.43      1.51 o 
  -1   2  16       80.92       73.54      2.57 o 
   0   2  16        3.16        3.40      0.85 o 
   1   2  16      446.10      405.49      7.38 o 
   2   2  16       18.86       12.32      1.39 o 
   3   2  16       35.28       32.43      3.87 o 
   4   2  16        6.54        2.85      2.46 o 
   5   2  16       12.04       10.17      3.27 o 
  -6   3  16       25.67       19.74      3.14 o 
  -5   3  16        0.37        0.96      1.24 o 
  -4   3  16        0.07        0.21      1.20 o 
  -3   3  16       25.50       24.65      3.45 o 
  -2   3  16       56.72       59.82      2.47 o 
  -1   3  16        3.61        2.46      1.05 o 
   0   3  16        0.55        0.35      0.71 o 
   1   3  16       12.95       10.57      1.37 o 
   2   3  16       14.87       14.09      1.68 o 
   3   3  16       37.03       44.61      4.13 o 
   4   3  16        0.78       -2.67      2.67 o 
   5   3  16        2.52        1.57      3.76 o 
  -6   4  16        1.97       -0.42      1.69 o 
  -5   4  16        0.25       -0.23      1.13 o 
  -4   4  16       13.25       15.90      2.22 o 
  -3   4  16        6.12        4.98      1.43 o 
  -2   4  16       49.24       50.50      2.23 o 
  -1   4  16       85.11       75.30      5.35 o 
   0   4  16        0.43        0.18      0.68 o 
   1   4  16      344.85      340.10      7.10 o 
   2   4  16      135.31      135.26      7.43 o 
   3   4  16        2.17        2.03      1.67 o 
   4   4  16        1.92        2.71      3.26 o 
   5   4  16        6.45       11.37      4.92 o 
  -6   5  16        0.21       -0.41      1.55 o 
  -5   5  16        4.24        4.74      1.92 o 
  -4   5  16       17.59       22.10      2.64 o 
  -3   5  16       11.26       10.90      2.91 o 
  -2   5  16        2.05        0.57      0.95 o 
  -1   5  16        7.38        7.94      1.40 o 
   0   5  16        0.09       -0.01      0.72 o 
   1   5  16        0.00        0.89      0.82 o 
   2   5  16        6.62        6.12      1.90 o 
   3   5  16        0.04        2.13      2.22 o 
   4   5  16        1.99       11.15      4.16 o 
   5   5  16        0.46        2.91      3.51 o 
  -5   6  16        7.82        6.88      3.65 o 
  -4   6  16        1.16        2.29      1.49 o 
  -3   6  16       17.78       12.66      2.16 o 
  -2   6  16        1.82        2.52      1.12 o 
  -1   6  16      104.22      112.57      3.68 o 
   0   6  16        0.84       -0.15      0.86 o 
   1   6  16       30.64       30.23      2.60 o 
   2   6  16       36.26       44.35      4.64 o 
   3   6  16        0.21        4.00      1.88 o 
   4   6  16        5.54       11.49      4.24 o 
  -5   7  16        0.17        1.56      1.92 o 
  -4   7  16        5.96        2.00      1.53 o 
  -3   7  16       17.85       21.78      5.72 o 
  -2   7  16        1.60        1.46      1.36 o 
  -1   7  16        2.57        1.31      1.10 o 
   0   7  16        0.07       -0.27      0.94 o 
   1   7  16        0.41        0.44      0.91 o 
   2   7  16        0.37        1.26      1.89 o 
   3   7  16        4.13        3.17      3.46 o 
   4   7  16        0.85        3.44      3.14 o 
  -4   8  16        8.08       10.29      2.40 o 
  -3   8  16        0.73       -0.92      1.10 o 
  -2   8  16        1.54        0.94      1.24 o 
  -1   8  16        0.06        0.45      1.07 o 
   0   8  16        3.24        2.98      1.27 o 
   1   8  16        2.66        3.40      3.23 o 
   2   8  16        2.59        3.99      1.84 o 
   3   8  16       10.20       16.54      6.88 o 
  -3   9  16        1.14        1.12      1.48 o 
  -2   9  16        1.86        0.91      1.35 o 
  -1   9  16        0.01       -0.76      1.09 o 
   0   9  16        2.83        1.38      1.19 o 
   1   9  16        1.13        0.95      1.61 o 
   2   9  16        1.13        3.63      3.90 o 
  -6   1  17        1.43        1.18      1.38 o 
  -5   1  17       28.72       31.54      2.48 o 
  -4   1  17        0.54        0.96      0.98 o 
  -3   1  17       18.73       24.93      2.82 o 
  -2   1  17        0.00        0.47      0.80 o 
  -1   1  17       43.85       45.80      1.93 o 
   0   1  17       39.99       44.68      2.04 o 
   1   1  17       12.34        9.26      1.18 o 
   2   1  17       15.89       12.18      1.38 o 
   3   1  17       16.74        9.64      2.71 o 
   4   1  17        1.68        1.14      2.36 o 
   5   1  17        0.52       -1.72      2.46 o 
  -6   2  17        1.14        2.20      1.51 o 
  -5   2  17        7.87        6.41      1.86 o 
  -4   2  17       16.39       22.03      3.00 o 
  -3   2  17        9.42        9.26      1.63 o 
  -2   2  17       28.42       26.49      1.95 o 
  -1   2  17       50.01       51.27      2.23 o 
   0   2  17       33.62       31.95      1.82 o 
   1   2  17       26.19       24.97      1.92 o 
   2   2  17       93.09       79.99      8.80 o 
   3   2  17        1.36        1.14      1.38 o 
   4   2  17        3.01        1.38      2.21 o 
   5   2  17        7.22        4.58      3.02 o 
  -6   3  17        3.48        2.63      1.86 o 
  -5   3  17        0.38        1.58      1.29 o 
  -4   3  17        0.00       -0.19      1.02 o 
  -3   3  17        3.81        2.99      1.13 o 
  -2   3  17       22.97       20.80      4.06 o 
  -1   3  17       72.93       75.47      2.84 o 
   0   3  17       13.20       12.47      1.50 o 
   1   3  17       18.93       17.60      1.75 o 
   2   3  17        0.97        1.71      1.47 o 
   3   3  17       13.16       17.00      2.74 o 
   4   3  17        0.62       -2.32      2.32 o 
   5   3  17        3.31        1.11      3.79 o 
  -6   4  17        0.79       -0.59      1.61 o 
  -5   4  17        8.69        7.34      2.72 o 
  -4   4  17        4.86        4.17      1.45 o 
  -3   4  17        0.34       -0.16      1.15 o 
  -2   4  17       23.30       21.39      2.00 o 
  -1   4  17        0.06        0.37      0.91 o 
   0   4  17        8.95        6.31      1.20 o 
   1   4  17        5.21        6.52      1.37 o 
   2   4  17       23.19       20.18      2.95 o 
   3   4  17        5.15        6.68      2.16 o 
   4   4  17       15.94       19.41      5.01 o 
   5   4  17        4.61        6.42      4.40 o 
  -5   5  17        2.50        1.05      1.37 o 
  -4   5  17       20.18       30.96      3.19 o 
  -3   5  17        0.28        2.13      1.32 o 
  -2   5  17        1.97        2.15      1.60 o 
  -1   5  17       36.34       33.16      2.57 o 
   0   5  17        7.91        9.38      1.46 o 
   1   5  17        8.87        8.71      1.49 o 
   2   5  17        1.01        2.97      2.05 o 
   3   5  17        4.72        7.69      2.38 o 
   4   5  17        0.10        3.49      3.46 o 
  -5   6  17        0.05        1.18      1.81 o 
  -4   6  17        0.91        0.25      1.20 o 
  -3   6  17        0.01        0.97      1.21 o 
  -2   6  17        0.16       -0.87      0.87 o 
  -1   6  17        0.27       -0.11      0.80 o 
   0   6  17       18.87       17.29      2.21 o 
   1   6  17       30.82       28.51      2.62 o 
   2   6  17        0.31        2.52      3.35 o 
   3   6  17        4.18        5.10      2.00 o 
   4   6  17        5.91       12.81      4.25 o 
  -4   7  17        0.02        0.30      1.39 o 
  -3   7  17        0.00       -0.18      1.19 o 
  -2   7  17        0.35        2.06      1.33 o 
  -1   7  17        1.41       -0.31      0.91 o 
   0   7  17        0.84        0.61      1.07 o 
   1   7  17        0.26        0.12      0.94 o 
   2   7  17        0.37        2.07      2.48 o 
   3   7  17        0.01        4.52      3.70 o 
  -4   8  17        0.03        0.61      1.52 o 
  -3   8  17        0.00        0.35      1.31 o 
  -2   8  17        3.16        3.93      1.59 o 
  -1   8  17        7.56        5.98      2.86 o 
   0   8  17        2.62        2.62      1.29 o 
   1   8  17        3.94        4.05      2.03 o 
   2   8  17        1.78        3.90      1.97 o 
  -2   9  17        4.07        2.50      1.55 o 
  -1   9  17        2.97        1.80      1.46 o 
   0   9  17        0.63        0.47      1.23 o 
   1   9  17        1.96        4.23      2.12 o 
  -6   0  18        0.85       -0.02      1.54 o 
  -5   0  18        0.12       -1.12      1.16 o 
  -4   0  18        1.27        0.73      1.41 o 
  -3   0  18      145.89      139.01      6.75 o 
  -2   0  18       92.58       86.08      7.14 o 
  -1   0  18      154.56      152.14      5.47 o 
   0   0  18      741.87      689.51     11.72 o 
   1   0  18        6.75        5.64      1.28 o 
   2   0  18       36.58       44.43      3.21 o 
   3   0  18        0.26        2.30      2.73 o 
   4   0  18        2.38        1.16      3.53 o 
   5   0  18        1.44        3.40      4.21 o 
  -6   1  18        0.01        0.67      1.45 o 
  -5   1  18        3.13        2.93      1.15 o 
  -4   1  18       24.28       25.31      2.18 o 
  -3   1  18       15.13       18.81      3.26 o 
  -2   1  18        0.00        1.21      1.31 o 
  -1   1  18      107.07      105.67      2.96 o 
   0   1  18      356.70      344.43      5.83 o 
   1   1  18       29.15       21.18      1.84 o 
   2   1  18        2.39        2.03      0.93 o 
   3   1  18        6.57        3.65      2.11 o 
   4   1  18        3.62        4.05      2.54 o 
   5   1  18        0.90       -2.88      4.75 o 
  -6   2  18        0.00        2.29      1.90 o 
  -5   2  18        9.76       10.27      2.31 o 
  -4   2  18        0.99        2.67      1.16 o 
  -3   2  18      148.17      162.14      6.57 o 
  -2   2  18       56.69       50.66      5.60 o 
  -1   2  18        1.31        0.24      0.74 o 
   0   2  18      389.33      385.42      6.89 o 
   1   2  18       83.46       73.08      3.01 o 
   2   2  18        7.51        7.63      1.32 o 
   3   2  18        0.27        3.56      2.79 o 
   4   2  18        1.71        0.74      3.15 o 
   5   2  18        0.10       -2.64      3.51 o 
  -6   3  18       11.79       10.03      2.50 o 
  -5   3  18       22.59       20.82      2.52 o 
  -4   3  18        1.03       -0.61      1.02 o 
  -3   3  18        1.79        0.40      1.08 o 
  -2   3  18      111.04      106.36      4.00 o 
  -1   3  18      177.94      177.76      4.76 o 
   0   3  18        3.46        3.28      1.00 o 
   1   3  18       66.71       75.93      2.90 o 
   2   3  18        0.24        0.67      1.33 o 
   3   3  18        0.00        0.77      1.61 o 
   4   3  18        1.05       -1.46      3.15 o 
   5   3  18        0.06       -2.45      3.65 o 
  -6   4  18        5.24        6.59      2.35 o 
  -5   4  18        4.04        3.30      1.58 o 
  -4   4  18        6.34        7.64      1.75 o 
  -3   4  18        9.59        9.10      1.75 o 
  -2   4  18       87.23       88.94      3.85 o 
  -1   4  18        0.32        0.33      0.81 o 
   0   4  18      114.06      114.06      3.72 o 
   1   4  18       23.39       18.50      2.24 o 
   2   4  18        6.80        4.31      2.12 o 
   3   4  18        0.19        0.54      1.39 o 
   4   4  18        0.24        5.24      3.24 o 
  -5   5  18        1.21       -1.34      1.34 o 
  -4   5  18        9.55       11.93      2.20 o 
  -3   5  18        5.83        8.65      2.49 o 
  -2   5  18       26.48       19.74      3.76 o 
  -1   5  18        6.89        7.33      1.80 o 
   0   5  18       14.08       14.46      1.93 o 
   1   5  18        0.24        0.41      0.93 o 
   2   5  18        0.55        0.78      1.42 o 
   3   5  18        0.17        2.37      3.06 o 
   4   5  18        0.36        2.29      3.00 o 
  -5   6  18        8.51        5.03      2.33 o 
  -4   6  18        1.92        0.74      1.29 o 
  -3   6  18        0.19        0.38      1.16 o 
  -2   6  18        1.75        2.57      1.41 o 
  -1   6  18        7.95        5.85      1.73 o 
   0   6  18        9.20        8.54      1.71 o 
   1   6  18       30.46       34.98      2.94 o 
   2   6  18        0.36        3.13      1.91 o 
   3   6  18        0.17        3.50      1.83 o 
  -4   7  18        0.89        0.65      1.47 o 
  -3   7  18        0.13        1.65      1.30 o 
  -2   7  18        0.04        1.59      1.30 o 
  -1   7  18        8.74        7.73      1.72 o 
   0   7  18        4.86        4.11      1.38 o 
   1   7  18        3.18        3.03      1.46 o 
   2   7  18        1.23        3.48      1.86 o 
   3   7  18        3.91        6.98      4.44 o 
  -3   8  18        2.01        2.03      1.52 o 
  -2   8  18        0.69        0.51      1.23 o 
  -1   8  18        5.09        5.19      1.71 o 
   0   8  18        7.36        5.18      1.58 o 
   1   8  18        3.06        0.86      1.73 o 
   2   8  18        0.23        1.03      2.71 o 
  -2   9  18        2.61        1.81      1.48 o 
  -1   9  18        0.36        0.63      1.33 o 
   0   9  18        0.78       -0.64      1.20 o 
  -6   1  19        7.36        7.16      1.67 o 
  -5   1  19        3.13        1.63      1.01 o 
  -4   1  19        5.41        5.00      1.22 o 
  -3   1  19       18.01       17.90      2.13 o 
  -2   1  19        0.10        0.60      1.10 o 
  -1   1  19       28.37       31.43      2.03 o 
   0   1  19       19.61       22.50      1.80 o 
   1   1  19       23.57       22.96      1.78 o 
   2   1  19       30.91       27.76      2.34 o 
   3   1  19        0.28        2.02      1.97 o 
   4   1  19        0.01        0.13      2.23 o 
   5   1  19        0.03       -3.18      3.18 o 
  -6   2  19        0.01        0.73      1.68 o 
  -5   2  19        0.33        1.21      1.24 o 
  -4   2  19        1.48        2.55      1.22 o 
  -3   2  19       15.09       14.64      1.96 o 
  -2   2  19       41.80       36.20      7.33 o 
  -1   2  19       61.96       71.32      2.84 o 
   0   2  19        7.22        5.14      1.09 o 
   1   2  19        3.10        3.08      1.27 o 
   2   2  19        1.15        2.65      1.44 o 
   3   2  19        0.50        6.02      3.36 o 
   4   2  19        5.09        6.41      3.98 o 
   5   2  19        0.20       -3.66      3.73 o 
  -6   3  19        0.00       -0.80      1.65 o 
  -5   3  19        2.00        2.87      1.46 o 
  -4   3  19        0.70        0.31      1.19 o 
  -3   3  19        0.86        2.54      1.25 o 
  -2   3  19        0.01        0.90      1.00 o 
  -1   3  19       52.52       52.16      2.58 o 
   0   3  19        5.87        6.68      1.24 o 
   1   3  19        2.94        1.40      0.93 o 
   2   3  19        6.97        4.81      3.45 o 
   3   3  19        4.76        5.51      3.01 o 
   4   3  19       14.73       34.09      6.61 o 
  -5   4  19        0.01        0.62      1.37 o 
  -4   4  19        4.29        4.46      1.53 o 
  -3   4  19        1.43        1.16      1.14 o 
  -2   4  19        0.05        0.38      1.04 o 
  -1   4  19       32.43       30.93      4.21 o 
   0   4  19       14.04       15.73      2.05 o 
   1   4  19        4.76        2.86      1.10 o 
   2   4  19        0.99        1.09      1.55 o 
   3   4  19       14.06       16.60      2.98 o 
   4   4  19       10.25       10.74      4.55 o 
  -5   5  19        0.00       -0.56      1.35 o 
  -4   5  19        0.02        0.40      1.24 o 
  -3   5  19        5.29        8.45      1.88 o 
  -2   5  19       24.61       35.77      3.20 o 
  -1   5  19        1.46        1.89      0.98 o 
   0   5  19       32.66       35.08      2.93 o 
   1   5  19        1.64        1.19      0.97 o 
   2   5  19        1.34        6.45      2.46 o 
   3   5  19        0.00        2.47      1.95 o 
   4   5  19        6.65       13.39      4.39 o 
  -5   6  19        0.03        1.35      2.37 o 
  -4   6  19        0.63        0.70      1.38 o 
  -3   6  19        1.75        0.00      1.19 o 
  -2   6  19        8.71       10.31      2.03 o 
  -1   6  19        5.52        6.64      1.56 o 
   0   6  19       18.55       18.28      2.28 o 
   1   6  19        0.17       -0.28      0.90 o 
   2   6  19        0.10        1.27      3.07 o 
   3   6  19       12.31       14.23      2.99 o 
  -4   7  19        4.66        4.15      1.80 o 
  -3   7  19        8.94        7.59      1.93 o 
  -2   7  19        2.82        1.35      1.37 o 
  -1   7  19        0.72        2.25      1.22 o 
   0   7  19        4.33        7.82      1.73 o 
   1   7  19        5.82        7.84      2.28 o 
   2   7  19        0.01        0.48      1.54 o 
   3   7  19        1.56        2.94      2.66 o 
  -3   8  19        0.02        0.68      1.49 o 
  -2   8  19        0.99        3.05      1.46 o 
  -1   8  19        0.16        1.38      1.34 o 
   0   8  19        7.53        6.43      2.55 o 
   1   8  19        0.40        0.24      2.88 o 
   2   8  19        1.10        3.47      2.47 o 
  -6   0  20        0.26        0.23      1.68 o 
  -5   0  20        4.67        1.65      1.61 o 
  -3   0  20       41.17       34.58      3.59 o 
  -2   0  20       20.47       12.11      2.52 o 
  -1   0  20      333.50      323.90      8.94 o 
   0   0  20       25.17       24.61      2.89 o 
   1   0  20       22.65       17.62      3.18 o 
   2   0  20        0.06        0.31      1.23 o 
   3   0  20        8.70       11.81      4.22 o 
   4   0  20        0.52        2.33      3.57 o 
   5   0  20       15.07       43.33      7.82 o 
  -6   1  20        2.16        3.34      1.43 o 
  -5   1  20        6.56        6.28      1.46 o 
  -4   1  20       37.41       35.35      3.28 o 
  -3   1  20       68.61       63.02      3.97 o 
  -2   1  20        0.13        0.28      0.86 o 
  -1   1  20        3.20        3.99      1.03 o 
   0   1  20       19.75       27.41      2.08 o 
   1   1  20       11.99       12.54      2.42 o 
   2   1  20        3.04        3.15      1.98 o 
   3   1  20       25.12       35.71      4.15 o 
   4   1  20        0.10        1.18      3.13 o 
  -6   2  20        0.09       -1.08      1.51 o 
  -5   2  20        0.01        1.19      1.28 o 
  -4   2  20       19.84       17.26      2.28 o 
  -3   2  20       14.44       15.66      2.13 o 
  -2   2  20       51.22       57.27      3.10 o 
  -1   2  20      138.11      150.72      3.92 o 
   0   2  20        4.19        3.90      1.01 o 
   1   2  20        0.74        1.81      1.08 o 
   2   2  20        1.53        1.94      1.26 o 
   3   2  20        6.35        8.09      3.52 o 
   4   2  20        0.00        6.86      3.58 o 
  -5   3  20       18.55       20.31      4.16 o 
  -4   3  20        3.97        1.37      1.28 o 
  -3   3  20        2.54        1.33      1.14 o 
  -2   3  20       14.74       12.24      1.87 o 
  -1   3  20       33.10       28.75      2.32 o 
   0   3  20        4.57        3.14      1.03 o 
   1   3  20        2.18        3.19      1.52 o 
   2   3  20       11.08       10.88      2.35 o 
   3   3  20        5.10        5.91      3.14 o 
   4   3  20        5.43        5.87      3.79 o 
  -5   4  20        0.69        0.00      1.32 o 
  -4   4  20        0.77        0.43      1.25 o 
  -3   4  20       11.81       11.78      2.07 o 
  -2   4  20       17.90       16.27      2.23 o 
  -1   4  20        4.05        6.68      1.39 o 
   0   4  20        3.80        2.69      1.12 o 
   1   4  20        6.57        6.76      1.46 o 
   2   4  20        0.24        3.20      2.02 o 
   3   4  20        1.20        2.35      2.59 o 
   4   4  20        0.04        4.42      3.27 o 
  -5   5  20        0.06       -1.14      1.41 o 
  -4   5  20        0.06       -0.24      1.20 o 
  -3   5  20        8.10        1.75      1.39 o 
  -2   5  20        8.72        9.69      1.93 o 
  -1   5  20        1.46        1.14      1.04 o 
   0   5  20        1.44        0.97      1.12 o 
   1   5  20        0.36        1.05      0.98 o 
   2   5  20        3.36        5.69      1.95 o 
   3   5  20        0.78        3.42      3.80 o 
  -4   6  20        0.10       -0.25      1.41 o 
  -3   6  20        1.20        0.47      1.19 o 
  -2   6  20       10.61        5.74      2.05 o 
  -1   6  20        4.70        5.54      1.52 o 
   0   6  20        6.68        5.88      1.45 o 
   1   6  20       10.84       13.63      2.84 o 
   2   6  20        1.93        2.12      2.79 o 
   3   6  20        4.21        5.33      2.30 o 
  -3   7  20        0.14       -0.66      1.14 o 
  -2   7  20        0.23        1.58      1.35 o 
  -1   7  20        6.83        7.21      1.77 o 
   0   7  20        3.42        2.47      1.39 o 
   1   7  20        0.07        2.85      1.81 o 
   2   7  20        2.07        6.13      2.54 o 
  -2   8  20        0.54        1.08      1.41 o 
  -1   8  20        3.43        4.61      1.65 o 
   0   8  20        7.85        8.14      1.86 o 
   1   8  20        1.20        3.01      1.98 o 
  -6   1  21        1.86        2.56      1.52 o 
  -5   1  21        1.10        0.04      1.12 o 
  -4   1  21        9.36       13.19      2.62 o 
  -3   1  21        6.95        7.39      1.56 o 
  -2   1  21        5.70        4.66      1.23 o 
  -1   1  21        0.37        0.19      0.68 o 
   0   1  21        1.71        2.25      0.88 o 
   1   1  21        2.49        2.64      1.12 o 
   2   1  21        9.61       10.50      5.31 o 
   3   1  21        9.66       16.02      4.42 o 
   4   1  21        0.76       12.94      4.42 o 
  -5   2  21        6.91        5.04      1.81 o 
  -4   2  21       11.49       11.97      1.99 o 
  -3   2  21        0.03        0.87      1.05 o 
  -2   2  21       44.06       45.74      6.68 o 
  -1   2  21        9.95        8.47      1.34 o 
   0   2  21        0.44        0.67      1.13 o 
   1   2  21        1.01        0.63      0.93 o 
   2   2  21        9.33       11.81      5.17 o 
   3   2  21       17.01       31.19      5.98 o 
   4   2  21        0.58        3.99      3.64 o 
  -5   3  21        5.08        3.10      1.66 o 
  -4   3  21        0.21        0.04      1.17 o 
  -3   3  21        0.00       -0.93      0.93 o 
  -2   3  21        5.42        7.51      2.00 o 
  -1   3  21        3.08        2.25      1.03 o 
   0   3  21       16.60       18.36      2.13 o 
   1   3  21        5.58        3.60      1.74 o 
   2   3  21        1.09        2.91      3.66 o 
   3   3  21        3.91       12.11      4.05 o 
   4   3  21        0.04        4.16      2.92 o 
  -5   4  21        0.62        2.44      1.50 o 
  -4   4  21        1.36        0.60      1.31 o 
  -3   4  21        0.52        0.29      1.13 o 
  -2   4  21       17.17       21.25      2.56 o 
  -1   4  21        5.76        8.83      1.76 o 
   0   4  21        0.60        0.73      1.03 o 
   1   4  21        1.80        0.63      1.03 o 
   2   4  21        4.71        5.67      1.96 o 
   3   4  21        0.15        6.56      3.51 o 
   4   4  21        0.20        7.69      3.51 o 
  -4   5  21        3.30        4.16      1.72 o 
  -3   5  21        1.15        1.39      1.33 o 
  -2   5  21       40.76       42.67      6.92 o 
  -1   5  21       25.92       28.51      4.77 o 
   0   5  21        0.41        2.30      1.10 o 
   1   5  21        5.02        3.64      1.27 o 
   2   5  21        2.07        3.21      1.80 o 
   3   5  21        0.88        4.84      3.01 o 
  -4   6  21        0.14        1.00      1.50 o 
  -3   6  21        0.18       -0.53      1.18 o 
  -2   6  21        1.56        0.87      1.34 o 
  -1   6  21       10.65        7.73      1.74 o 
   0   6  21        1.86        0.91      1.23 o 
   1   6  21        0.01        0.76      2.02 o 
   2   6  21        0.35        0.53      1.58 o 
  -3   7  21       13.39       14.09      2.53 o 
  -2   7  21        0.12       -0.63      1.17 o 
  -1   7  21        5.30        4.81      1.59 o 
   0   7  21        1.70        2.44      1.36 o 
   1   7  21        1.51        2.29      1.97 o 
   2   7  21        0.16        3.78      2.24 o 
  -1   8  21        6.19        5.03      1.67 o 
   0   8  21        0.89        2.36      1.44 o 
  -5   0  22        0.08       -1.46      1.46 o 
  -4   0  22        6.00        6.72      2.01 o 
  -3   0  22        1.44        0.47      1.43 o 
  -2   0  22        0.07        0.17      1.58 o 
  -1   0  22        3.53        3.54      1.73 o 
   0   0  22        0.38        0.37      1.21 o 
   1   0  22        0.27        2.50      2.31 o 
   2   0  22       21.89       29.02      3.22 o 
   3   0  22        1.08       12.57      3.38 o 
   4   0  22       12.01       22.18      5.30 o 
  -5   1  22        1.15        0.36      1.91 o 
  -4   1  22        5.92        4.18      1.44 o 
  -3   1  22        0.14        0.95      1.09 o 
  -2   1  22        0.13        0.57      0.87 o 
  -1   1  22        0.00       -0.71      0.71 o 
   0   1  22       14.74       17.10      2.04 o 
   1   1  22        1.04        1.58      0.98 o 
   2   1  22       19.47       24.88      7.52 o 
   3   1  22        5.22        7.54      3.21 o 
   4   1  22        1.64        9.39      3.87 o 
  -5   2  22        3.11        2.83      1.51 o 
  -4   2  22        0.08        2.56      1.40 o 
  -3   2  22        0.34        0.78      1.08 o 
  -2   2  22        2.83        2.16      1.18 o 
  -1   2  22        4.88        4.95      1.22 o 
   0   2  22        1.05        2.65      1.07 o 
   1   2  22        2.27        2.88      1.08 o 
   2   2  22        4.70        9.00      3.47 o 
   3   2  22        0.21        6.21      3.04 o 
   4   2  22        5.16       12.78      4.06 o 
  -5   3  22        2.00        0.56      1.46 o 
  -4   3  22        0.74        0.30      1.30 o 
  -3   3  22       10.81       10.15      2.31 o 
  -2   3  22        3.24        3.45      2.01 o 
  -1   3  22        3.52        5.04      1.38 o 
   0   3  22       18.91       16.43      2.11 o 
   1   3  22        0.02        0.70      1.21 o 
   2   3  22        3.18        5.04      2.72 o 
   3   3  22        0.13        9.23      3.24 o 
  -5   4  22        2.63        2.96      1.64 o 
  -4   4  22        0.73        0.38      1.32 o 
  -3   4  22       21.78       25.12      2.96 o 
  -2   4  22        9.83        7.03      2.38 o 
  -1   4  22        0.47        0.41      0.99 o 
   0   4  22       25.33       34.19      3.01 o 
   1   4  22        5.41        7.68      1.97 o 
   2   4  22        2.45        6.56      2.08 o 
   3   4  22        1.07        5.06      2.70 o 
  -4   5  22        1.46        1.13      1.46 o 
  -3   5  22        3.49        3.55      1.64 o 
  -2   5  22       10.38        9.55      1.93 o 
  -1   5  22        0.37        0.63      1.20 o 
   0   5  22        9.18        9.15      1.81 o 
   1   5  22        1.23        2.87      1.85 o 
   2   5  22        0.03        3.32      1.73 o 
   3   5  22        0.13        8.95      3.25 o 
  -3   6  22        4.56        5.64      1.81 o 
  -2   6  22        3.79        2.09      1.41 o 
  -1   6  22        7.70        7.52      1.96 o 
   0   6  22        5.55        5.49      1.58 o 
   1   6  22        0.55        0.96      1.79 o 
   2   6  22        0.01        2.39      5.52 o 
  -2   7  22        5.93        4.17      1.71 o 
  -1   7  22        0.83        1.95      1.38 o 
   0   7  22        5.62        3.54      2.08 o 
   1   7  22        1.96        3.00      2.44 o 
  -5   1  23        0.02        0.78      1.38 o 
  -4   1  23        8.57        7.68      1.83 o 
  -3   1  23        5.91        5.85      1.60 o 
  -2   1  23        0.33        1.20      0.99 o 
  -1   1  23        0.10        0.14      0.96 o 
   0   1  23        9.30        9.39      1.68 o 
   1   1  23        1.26        4.39      1.26 o 
   2   1  23        1.79        4.43      2.26 o 
   3   1  23        1.32       13.72      4.11 o 
  -5   2  23        4.91        2.27      1.63 o 
  -4   2  23       10.26        9.51      2.03 o 
  -3   2  23        1.66        1.57      1.28 o 
  -2   2  23        9.45        7.85      1.65 o 
  -1   2  23        1.88        3.98      1.30 o 
   0   2  23        2.94        3.88      1.36 o 
   1   2  23        0.64        1.43      1.06 o 
   2   2  23        1.11        1.90      1.48 o 
   3   2  23        1.20        9.34      3.13 o 
  -5   3  23        9.64        9.32      2.20 o 
  -4   3  23        0.77        0.40      1.24 o 
  -3   3  23        2.10        2.42      1.22 o 
  -2   3  23        2.95        2.38      1.31 o 
  -1   3  23        2.33        5.65      1.89 o 
   0   3  23        1.24        0.71      1.04 o 
   1   3  23        1.05        1.96      1.89 o 
   2   3  23        0.13        2.01      1.56 o 
   3   3  23        1.69       17.73      4.57 o 
  -4   4  23        0.35        1.40      1.43 o 
  -3   4  23        9.31        8.90      1.99 o 
  -2   4  23       16.70       19.91      2.52 o 
  -1   4  23        0.08        1.38      1.15 o 
   0   4  23        0.36        1.87      1.14 o 
   1   4  23        0.08        1.04      1.57 o 
   2   4  23        0.01        2.28      1.65 o 
   3   4  23        0.28        7.62      3.15 o 
  -4   5  23        1.74        1.19      1.53 o 
  -3   5  23        0.07       -0.36      1.19 o 
  -2   5  23        0.05        0.50      1.24 o 
  -1   5  23       11.75       10.40      2.00 o 
   0   5  23        0.56        1.26      1.24 o 
   1   5  23        0.00        0.59      1.69 o 
   2   5  23        4.07       10.52      2.68 o 
  -3   6  23        4.59        4.29      1.87 o 
  -2   6  23        2.98        0.46      2.05 o 
  -1   6  23        0.21        0.42      1.28 o 
   0   6  23        0.01       -0.51      1.13 o 
   1   6  23        0.02        0.90      1.80 o 
  -1   7  23        9.55        9.69      2.17 o 
   0   7  23        0.13       -0.30      1.30 o 
  -5   0  24        2.68        1.56      2.20 o 
  -4   0  24        0.37        2.13      2.11 o 
  -3   0  24        3.28        7.42      2.67 o 
  -2   0  24       14.33       18.04      3.54 o 
  -1   0  24       10.64       18.69      3.76 o 
   0   0  24        0.08        0.28      1.67 o 
  -5   1  24        0.16        0.54      1.33 o 
  -4   1  24        1.52        0.10      1.20 o 
  -3   1  24        0.02        1.43      1.32 o 
  -2   1  24        0.09        0.15      1.20 o 
  -1   1  24        2.09        0.98      1.06 o 
   0   1  24        1.58        3.38      1.33 o 
   1   1  24        6.42       11.09      2.10 o 
   2   1  24        9.33       22.11      4.19 o 
   3   1  24        0.59       19.93      4.17 o 
  -4   2  24        0.21       -0.77      1.11 o 
  -3   2  24        0.01        1.05      1.28 o 
  -2   2  24        1.12        0.13      1.01 o 
  -1   2  24        9.02       11.26      1.93 o 
   0   2  24        0.08       -0.04      1.06 o 
   1   2  24       21.99       24.56      2.59 o 
   2   2  24        3.60        6.54      4.73 o 
   3   2  24        4.72       14.59      3.81 o 
  -4   3  24        2.13        2.01      1.54 o 
  -3   3  24        0.36        0.70      1.32 o 
  -2   3  24        7.43        8.61      1.83 o 
  -1   3  24       10.15       11.89      2.00 o 
   0   3  24        0.08       -0.31      1.04 o 
   1   3  24       14.78       22.73      2.57 o 
   2   3  24        0.31        3.75      4.27 o 
   3   3  24       10.98       30.76      6.32 o 
  -4   4  24        0.81        2.31      2.34 o 
  -3   4  24        5.27        4.70      1.70 o 
  -2   4  24        5.45        5.49      1.72 o 
  -1   4  24        0.00        0.26      1.06 o 
   0   4  24        0.53        0.34      1.07 o 
   1   4  24        0.57        1.61      1.62 o 
   2   4  24        0.83        2.68      2.13 o 
  -3   5  24        1.03        1.75      1.40 o 
  -2   5  24        6.18        6.54      3.12 o 
  -1   5  24        0.78        1.78      1.29 o 
   0   5  24        1.04        2.90      1.41 o 
   1   5  24        0.03        1.27      1.75 o 
   2   5  24        0.94        0.70      2.79 o 
  -2   6  24        6.04        4.03      2.79 o 
  -1   6  24        6.17        7.39      1.87 o 
   0   6  24        0.12        1.39      1.33 o 
  -4   1  25        0.09        1.90      1.40 o 
  -3   1  25        2.08        1.02      1.22 o 
  -2   1  25        3.44        2.39      1.31 o 
  -1   1  25        0.62        0.45      1.10 o 
   0   1  25        0.02       -0.23      1.09 o 
   1   1  25        1.82        2.64      1.73 o 
   2   1  25        6.80       13.84      3.98 o 
   3   1  25        0.04       15.69      3.68 o 
  -4   2  25        0.02        0.74      1.38 o 
  -3   2  25        0.86       -0.44      1.17 o 
  -2   2  25        0.14       -0.09      1.03 o 
  -1   2  25        2.15        2.75      1.32 o 
   0   2  25        4.91        6.67      2.17 o 
   1   2  25        0.11        1.37      1.35 o 
   2   2  25        3.49        3.98      7.05 o 
  -4   3  25        0.64        0.32      1.41 o 
  -3   3  25        5.11        6.22      1.78 o 
  -2   3  25        3.37        4.09      1.57 o 
  -1   3  25        2.36        2.10      1.77 o 
   0   3  25        5.88        7.32      1.72 o 
   1   3  25       19.56       28.57     12.71 o 
   2   3  25        3.68        6.11      2.19 o 
  -3   4  25        0.01        1.17      1.38 o 
  -2   4  25        6.60        7.62      1.83 o 
  -1   4  25        2.68        3.58      1.47 o 
   0   4  25        0.44        0.76      1.18 o 
   1   4  25        3.38        1.85      1.86 o 
   2   4  25        0.80        3.28      3.16 o 
  -2   5  25        3.86        3.34      1.54 o 
  -1   5  25        2.56        2.38      1.43 o 
   0   5  25       12.08        7.96      2.05 o 
   1   5  25        6.44        7.52      2.50 o 
  -4   0  26        0.74        1.97      2.26 o 
  -3   0  26        0.11        1.93      1.86 o 
  -2   0  26        5.01        2.47      2.18 o 
  -1   0  26        1.17        1.35      1.97 o 
   0   0  26        5.94        5.65      2.52 o 
   1   0  26       14.91       10.11      3.17 o 
  -4   1  26        0.37       -0.30      1.46 o 
  -3   1  26        6.77        5.60      1.80 o 
  -2   1  26        3.81        6.80      1.77 o 
  -1   1  26        0.54        1.37      1.19 o 
   0   1  26        2.22        1.56      1.25 o 
   1   1  26        2.22        5.07      2.36 o 
   2   1  26       11.52       20.60      4.85 o 
  -3   2  26        3.54        5.04      1.76 o 
  -2   2  26        0.50        1.33      1.33 o 
  -1   2  26        0.15       -0.11      1.12 o 
   0   2  26        4.67        4.98      1.61 o 
   1   2  26        1.00        3.25      1.46 o 
   2   2  26        1.72        4.55      2.81 o 
  -3   3  26        4.16        4.05      1.75 o 
  -2   3  26        0.24       -0.19      1.21 o 
  -1   3  26        1.01       -0.27      1.24 o 
   0   3  26        1.14        2.78      1.67 o 
   1   3  26        0.11        0.87      1.72 o 
  -2   4  26        3.89        7.13      1.87 o 
  -1   4  26        0.66        0.61      1.33 o 
   0   4  26        3.96        5.45      1.68 o 
   1   4  26        0.02        1.13      1.96 o 
  -1   5  26        1.10        0.91      1.43 o 
  -3   1  27        0.19        0.76      1.42 o 
  -2   1  27        2.60        3.38      1.58 o 
  -1   1  27        0.95        2.09      1.46 o 
   0   1  27        0.47        1.63      1.46 o 
   1   1  27        0.02        2.00      1.67 o 
  -3   2  27        1.40        1.44      1.52 o 
  -2   2  27        1.02        1.92      1.48 o 
  -1   2  27        0.62        1.52      1.36 o 
   0   2  27        3.08        2.46      1.49 o 
   1   2  27        0.00        1.04      1.29 o 
  -2   3  27        2.35        2.84      1.55 o 
  -1   3  27        2.56        4.06      1.65 o 
   0   3  27        2.96        5.27      1.70 o 
   1   3  27        1.81        1.78      2.61 o 
  -1   4  27        0.75       -0.43      1.43 o 
  -2   0  28        0.00       -1.21      1.67 o 
  -1   0  28        2.41        3.48      2.40 o 
   0   0  28        0.07        1.97      2.13 o 
  -2   1  28        1.62        2.42      1.55 o 
  -1   1  28        1.63        0.99      1.58 o 
   0   1  28       12.47       17.44      3.78 o 
  -2   2  28        1.24        2.44      1.62 o 
  -1   2  28        2.33        3.73      1.59 o 
   0   2  28        0.02        0.00      1.66 o 
                                                 
